# Supplementary material for: Phenotypic plasticity of a generalist fish species resident to lotic environments: Insights from the Great Lakes region
Source: Ecol Evol. 2023 Nov 20;13(11):e10715. doi: 10.1002/ece3.10715 (PMC10660395; doi:10.1002/ece3.10715)
Supplement: Supplementary file 1 — Appendix S1. [file ECE3-13-e10715-s001.zip]

Archive with 3 entries (3 files):
- 2020 landmark data.txt
- 2021 landmark data.txt
- R code.R
