# Supplementary material for: Phenotypic plasticity of a generalist fish species resident to lotic environments: Insights from the Great Lakes region
Source: Ecol Evol. 2023 Nov 20;13(11):e10715. doi: 10.1002/ece3.10715 (PMC10660395; doi:10.1002/ece3.10715)
Supplement: Supplementary file 1 — Appendix S1. [file ECE3-13-e10715-s001.zip › 2020 landmark data.txt]

ID	X1	Y1	X2	Y2	X3	Y3	X4	Y4	X5	Y5	X6	Y6	X7	Y7	X8	Y8	X9	Y9	X10	Y10	X11	Y11	X12	Y12	X13	Y13	X14	Y14
KC_01_110mm	123.402	81.83	129.98	78.497	132.173	78.497	134.628	78.234	141.82	72.182	175.061	71.393	184.884	74.901	217.247	83.759	213.827	91.653	195.409	87.794	187.34	88.583	170.851	86.653	148.837	83.934	144.188	87.355
KC_45_47mm	108.935	113.662	111.657	112.803	112.874	112.731	114.235	112.731	116.384	109.58	128.416	108.506	131.567	109.222	143.958	110.726	143.528	113.949	135.077	113.805	132.14	114.45	126.84	114.88	118.962	114.307	116.384	115.882
KC_02_160mm	119.69	81.006	130.017	77.451	132.81	77.451	135.857	77.197	145.761	69.41	196.802	69.748	210.6	74.573	260.456	86.932	255.885	99.121	225.667	92.688	213.139	94.042	188.253	90.656	155.326	86.932	142.121	92.772
KC_44_48mm	109.352	113.571	111.497	112.498	112.641	112.498	113.786	112.498	115.788	110.281	128.805	109.638	132.738	110.782	145.111	112.498	144.539	115.717	136.028	115.288	133.382	115.86	127.017	116.003	118.721	115.073	115.359	116.503
KC_03_110mm	121.631	98.572	126.699	94.517	128.726	94.517	131.007	94.264	138.186	88.774	172.564	86.24	181.686	89.112	214.121	96.038	211.587	105.329	191.4	102.288	184.136	103.555	167.074	102.288	143.93	100.599	138.017	104.315
KC_43_52mm	112.752	119.997	114.904	119.853	116.052	119.853	117.486	119.925	118.849	117.486	134.557	118.203	139.649	120.212	151.627	122.65	151.484	126.452	142.877	125.663	140.223	126.093	132.62	125.304	122.364	123.655	119.638	124.3
KC_04_146mm	127.254	99.473	135.192	95.757	137.556	95.757	140.258	95.504	143.214	88.411	193.71	80.136	206.208	83.26	252.397	94.913	247.247	106.482	220.563	100.233	208.15	102.006	188.475	102.597	159.596	102.259	153.262	107.326
KC_42_47mm	114.59	115.741	116.676	114.878	117.899	114.95	119.194	114.95	121.496	112.72	135.307	113.151	138.616	114.518	151.708	117.539	150.988	120.776	142.5	119.841	138.544	119.985	132.429	119.122	124.085	117.539	122.143	118.906
KC_05_140mm	129.675	94.69	138.052	90.173	140.927	90.091	143.801	89.681	146.265	83.028	193.487	72.927	207.612	76.13	250.071	85.985	246.95	98.714	222.23	93.787	209.665	96.168	191.598	97.318	163.018	97.482	155.052	102.738
KC_41_46mm	113.207	110.118	115.649	109.184	116.798	109.112	118.091	108.969	121.18	106.814	133.463	107.029	137.055	108.394	148.835	110.764	147.83	113.566	140.862	113.207	137.198	113.494	131.165	112.991	122.832	111.626	119.887	113.207
KC_06_110mm	102.514	84.722	109.06	80.255	111.371	80.255	113.99	80.101	115.453	74.324	149.65	69.472	159.123	72.476	187.467	82.026	183.539	89.497	167.364	85.569	160.047	86.031	146.8	85.261	128.623	85.03	120.921	89.343
KC_40_48mm	116.46	124.157	118.546	123.294	119.697	123.222	120.848	123.15	122.071	120.632	136.17	119.41	139.839	120.273	153.578	120.632	153.578	124.157	145.377	124.876	142.284	125.668	135.091	125.884	126.027	125.164	123.006	126.819
KC_07_97mm	134.585	73.084	139.005	70.95	140.834	70.95	143.044	70.493	148.76	65.692	176.347	62.186	184.273	63.406	211.632	65.54	209.955	72.627	192.808	73.237	186.483	75.066	173.146	76.056	155.237	75.752	149.674	79.486
KC_39_54mm	118.402	122.934	119.625	121.927	120.489	121.783	121.639	121.711	123.15	118.834	137.249	116.173	140.99	116.964	155.952	117.395	156.167	121.064	147.176	121.783	144.155	122.79	136.458	123.726	127.178	123.654	125.812	125.02
KC_08_105mm	119.628	82.784	124.903	80.185	126.89	79.956	129.26	80.185	133.54	74.299	165.263	71.395	173.518	74.299	202.107	81.026	199.966	88.594	182.309	86.453	174.971	87.447	161.441	86.453	142.713	84.848	137.515	88.211
KC_38_55mm	115.195	116.41	118.055	115.195	119.342	115.266	120.701	115.266	123.06	112.335	136.575	111.763	141.008	112.835	154.308	115.123	153.736	118.985	145.727	118.341	142.009	118.699	135.002	118.484	126.207	117.626	123.418	119.414
KC_09_114mm	119.604	77.48	125.991	73.754	128.119	73.906	130.629	73.754	136.407	69.116	168.874	68.964	177.923	72.538	209.097	82.574	205.599	89.95	188.035	85.92	179.443	85.996	164.616	83.259	144.011	80.217	137.548	84.399
KC_37_71mm	118.285	118.07	120.8	117.207	122.166	117.135	123.89	116.848	127.771	112.177	146.599	109.877	151.845	111.099	171.607	113.47	171.319	118.141	158.312	118.213	154.576	119.219	145.018	120.01	132.155	119.938	128.849	121.591
KC_10_121mm	135.395	101.779	142.423	98.731	144.625	98.731	147.334	98.223	153.515	91.787	188.74	88.4	198.054	90.517	233.448	98.646	230.824	106.521	209.994	103.896	201.78	104.997	184.676	103.811	161.221	103.388	154.616	108.13
KC_36_103mm	110.27	108.341	115.554	107.199	117.34	107.27	119.625	107.056	125.41	101.557	153.335	101.557	161.333	104.128	187.901	112.269	185.616	118.911	170.046	115.554	162.762	115.84	149.335	115.769	131.052	111.769	126.481	114.912
KC_11_96mm	130.013	80.533	134.193	78.998	136.07	78.912	138.118	78.656	141.871	73.623	170.621	72.599	177.275	74.903	205.769	83.092	202.442	89.32	186.233	85.993	180.602	86.505	165.929	85.908	148.782	83.348	144.345	86.164
KC_35_87mm	111.05	117.834	115.549	116.906	117.263	116.834	119.476	116.477	123.69	113.192	146.186	113.763	153.827	116.477	174.466	121.333	173.252	126.689	159.897	125.047	153.898	125.618	143.329	123.976	129.117	121.262	123.19	124.047
KC_12_166mm	132.222	95.939	139.478	91.551	141.925	90.876	144.794	90.286	158.632	81.679	201.497	77.376	214.576	82.185	262.166	98.723	256.512	110.115	227.823	102.267	215.504	102.774	193.819	98.47	165.467	98.217	156.27	105.305
KC_34_76mm	121.562	97.492	125.847	95.207	127.633	95.207	129.775	94.921	132.418	91.207	154.845	88.207	161.916	90.064	184.128	94.707	182.557	100.135	168.129	98.563	162.987	99.278	152.202	99.421	139.06	98.492	133.775	101.492
KC_13_135mm	129.889	110.841	137.387	106.703	139.714	106.876	142.386	106.445	151.609	97.998	189.963	92.741	202.719	95.93	239.522	108.082	235.041	118.942	213.234	111.185	202.547	111.702	185.826	111.272	160.831	111.616	155.056	116.96
KC_33_93mm	113.504	105.928	117.436	103.569	119.222	103.498	121.295	103.212	125.298	99.138	152.959	96.207	160.178	97.637	186.124	101.139	184.838	108.001	168.97	106.857	162.323	108.001	149.242	108.358	133.017	108.215	125.798	111.146
KC_14_105mm	111.415	70.51	116.476	67.726	118.331	67.726	120.524	67.473	126.597	62.919	156.285	63.172	164.635	65.955	195.757	74.389	193.226	82.486	173.322	78.438	167.081	78.859	152.152	76.498	133.007	72.112	126.681	77.763
KC_32_95mm	107.86	114.429	112.168	112.38	114.075	112.663	116.194	112.451	121.563	107.365	148.757	106.235	155.679	108.495	181.532	114.217	179.978	120.998	163.025	118.949	157.798	120.009	143.813	119.585	126.719	116.76	123.046	119.867
KC_15_117mm	127.694	102.07	134.991	98.846	137.451	99.016	139.997	98.592	147.548	91.634	180.808	89.428	190.65	92.143	222.722	100.289	218.989	110.64	200.492	105.804	191.923	106.652	176.481	104.616	155.609	103.852	147.718	109.282
KC_31_80mm	110.079	113.97	113.829	112.272	115.173	112.343	116.942	111.989	121.257	108.877	144.603	108.735	151.253	111.211	170.849	115.81	169.364	121.328	156.842	119.842	150.546	120.337	140.429	118.993	125.714	116.446	120.691	119.842
KC_16_114mm	134.465	94.473	140.566	91.677	142.853	91.423	145.311	90.914	148.446	84.644	182.083	78.883	191.403	81.34	223.261	88.288	219.703	97.015	201.825	93.287	193.606	94.388	179.372	93.71	160.138	94.812	154.038	99.387
KC_30_91mm	111.748	117.271	116.697	115.478	118.777	115.621	121.001	115.406	125.806	110.816	151.341	109.812	157.294	111.676	182.182	115.406	181.609	121.861	166.116	121.072	159.876	122.292	147.611	121.933	131.114	120.355	127.026	123.009
KC_17_97mm	137.342	103.867	142.42	101.114	144.485	101.286	146.808	100.942	152.402	95.348	180.37	92.852	188.889	94.401	217.029	96.811	216.254	104.728	199.388	103.609	191.987	105.33	177.444	105.761	159.2	105.33	153.09	109.203
KC_29_56mm	108.983	116.096	111.426	115.521	112.575	115.593	113.94	115.593	118.754	112.791	133.05	113.581	137.002	115.234	151.873	120.119	150.58	124.07	141.025	122.059	137.72	122.202	129.674	120.837	120.406	119.472	117.964	120.334
KC_18_83mm	109.779	91.252	114.432	90.109	116.146	90.109	118.023	89.864	123.165	84.804	146.264	83.498	153.528	85.293	176.708	89.538	175.565	95.251	161.282	94.516	156.385	95.169	143.978	95.496	127.654	93.945	124.308	96.312
KC_28_84mm	126.954	102.396	130.013	100.527	131.628	100.527	133.413	100.272	140.636	94.833	161.2	92.199	168.338	93.389	192.301	96.448	190.601	102.396	177.345	101.971	171.822	103.416	158.905	103.926	142.93	102.906	138.256	106.73
KC_19_104mm	93.55	65.135	98.761	61.227	100.797	61.227	102.995	60.494	109.671	55.202	139.796	52.271	148.997	54.469	177.982	59.11	176.028	67.496	158.36	65.461	150.788	67.008	136.947	67.415	115.778	66.438	110.73	70.509
KC_27_55mm	127.76	93.606	130.543	91.329	131.808	91.245	133.241	90.992	136.362	88.293	153.48	85.848	158.119	86.607	174.226	88.546	173.298	93.016	163.6	92.763	159.721	93.775	151.794	93.775	140.241	93.522	138.048	96.558
KC_20_43mm	127.759	71.14	129.228	69.671	130.179	69.671	131.303	69.584	134.155	67.423	146.084	66.472	149.714	67.683	161.73	69.066	160.952	72.523	153.258	72.437	150.925	72.956	144.182	72.869	136.143	71.14	134.155	73.647
KC_26_102mm	130.449	88.429	135.512	86.066	137.621	86.15	139.731	85.729	146.228	81.256	173.566	80.75	181.836	83.366	207.318	89.357	205.799	96.023	191.792	94.166	184.536	94.757	169.685	92.985	150.869	91.719	145.3	95.263
KC_21_100mm	152.824	107.509	157.803	104.977	159.744	104.893	161.853	104.471	166.664	98.479	196.114	94.429	204.3	95.948	232.569	100.504	230.797	107.93	215.017	105.652	208.35	106.749	194.174	107.509	173.752	107.846	166.664	111.643
KC_25_90mm	117.92	91.601	122.107	87.756	124.072	87.414	126.379	86.902	130.652	82.031	158.935	77.075	167.224	78.357	195.251	79.724	194.824	87.414	177.478	87.158	171.069	89.038	157.568	89.807	138.513	91.43	134.497	95.105
KC_22_66mm	150.238	102.108	153.713	100.752	155.068	100.498	156.933	100.413	159.559	97.532	179.134	95.922	184.133	97.447	202.352	100.328	201.758	105.158	190.573	104.311	184.98	105.582	176.253	104.735	164.728	104.057	160.915	106.514
KC_24_46mm	115.588	67.948	117.534	66.594	118.634	66.594	119.988	66.425	122.104	63.886	135.727	61.433	139.704	62.025	153.497	62.956	152.904	66.594	143.427	66.594	140.804	67.525	134.796	68.54	125.742	68.54	123.711	70.317
KC_23_104mm	132.472	108.786	137.378	105.994	139.493	105.91	141.608	105.656	148.967	99.142	175.699	94.236	184.496	95.759	215.288	99.058	213.935	107.263	196.001	105.994	188.98	108.025	173.838	108.701	154.551	109.801	150.406	113.269
KC_46_211mm	107.722	98.229	118.655	91.025	121.367	91.025	124.418	90.686	137.47	78.566	197.815	69.922	219.003	73.142	278.754	90.347	275.194	107.722	235.954	101.619	219.681	103.738	192.56	102.806	151.624	101.789	142.386	109.586
KC_52_159mm	118.272	106.157	127.337	101.666	129.794	101.412	132.759	101.158	149.111	90.398	187.32	88.45	199.52	91.754	239.848	97.43	237.814	109.207	213.33	107.173	202.655	109.63	181.39	110.393	152.754	110.732	144.366	114.629
KC_47_204mm	112.097	106.21	121.599	99.062	123.954	98.894	127.065	98.726	134.802	90.064	195.517	79.637	212.841	79.637	270.276	84.262	270.697	100.408	233.107	101.669	219.064	105.958	192.826	107.471	152.882	108.144	141.782	116.722
KC_51_152mm	124.114	102.85	132.586	98.19	135.043	98.105	137.754	97.766	145.04	89.294	188.84	81.5	201.717	83.872	244.67	89.125	242.637	100.986	217.221	99.546	206.207	102.087	185.451	103.443	156.477	104.968	149.615	110.135
KC_48_150mm	117.084	107.765	124.794	102.428	127.251	102.173	130.131	101.75	138.603	94.04	183.082	88.618	194.858	91.753	234.846	98.954	231.881	109.968	208.668	107.172	197.484	109.205	178.338	108.866	149.363	108.443	143.009	115.475
KC_50_165mm	111.281	99.322	121.459	92.451	124.428	92.791	127.481	92.875	133.249	83.63	175.488	76.336	188.974	78.456	230.789	84.733	229.686	94.402	205.853	93.808	194.911	96.607	175.064	97.456	145.886	98.813	134.691	106.022
KC_49_154mm	126.009	96.703	131.752	92.142	133.779	92.142	136.228	91.889	144.252	82.598	187.325	72.464	199.909	74.997	244.248	83.19	241.799	96.872	213.337	92.987	201.767	95.52	181.075	95.436	154.809	96.112	153.035	102.277
PC_70_180mm	115.152	107.459	125.214	101.625	128.004	101.287	131.216	101.033	143.391	91.31	192.344	86.829	206.801	89.958	257.952	93.424	257.106	108.304	225.824	107.205	213.227	111.602	188.37	112.362	151.846	110.418	144.575	116.674
PC_76_119mm	104.583	89.077	109.892	85.2	112.505	85.284	114.864	85.032	121.269	77.7	153.799	72.896	164.164	75.34	199.559	80.902	197.031	90.762	177.985	87.391	169.726	89.161	152.534	89.414	128.854	90.172	123.966	94.639
PC_71_212mm	113.529	97.226	126.959	91.059	129.831	90.806	132.619	90.553	148.584	78.473	202.138	75.01	221.398	80.585	282.47	89.37	278.584	108.376	243.36	103.645	226.804	107.447	197.239	106.18	157.453	103.477	147.993	110.488
PC_75_155mm	102.877	102.123	110.5	94.918	112.427	94.667	115.359	94.332	126.083	87.462	168.641	82.184	180.202	84.446	225.525	90.813	221.755	101.788	196.706	99.191	185.48	101.453	163.698	101.201	135.968	100.866	126.25	108.49
PC_72_143mm	103.124	99.918	113.926	95.529	116.458	95.698	118.905	96.12	125.741	88.441	164.56	87.259	174.096	90.888	209.371	97.47	207.43	107.935	185.405	104.812	176.628	106.584	160.51	106.247	135.108	104.306	128.526	108.188
PC_74_120mm	99.291	87.443	106.049	84.773	108.052	84.773	110.638	84.773	118.899	80.768	153.275	82.269	162.286	85.607	197.08	91.865	195.995	100.292	173.634	96.955	164.038	98.123	147.267	96.037	123.571	92.199	118.732	96.37
PC_73_131mm	97.46	91.159	103.425	87.798	106.03	87.798	108.803	87.798	118.549	79.312	153.584	75.952	165.178	78.64	200.886	84.354	197.609	94.1	177.697	91.831	169.043	93.679	150.223	94.1	124.346	94.604	119.809	98.132
AC_37_197mm	166.265	107.208	176.463	99.937	179.035	99.848	182.05	99.671	191.538	90.182	249.709	82.911	265.049	86.724	322.333	97.631	318.875	113.593	285.267	108.538	271.966	111.642	244.033	110.844	206.701	109.247	199.341	117.14
AC_42_111mm	167.234	93.858	173.543	91.179	175.704	91.179	177.951	91.006	185.815	85.907	211.484	84.87	219.694	87.29	246.659	93.686	245.017	100.6	228.423	98.612	222.201	99.822	209.583	98.698	189.532	95.76	184.519	100.081
AC_38_208mm	182.818	104.946	196.312	96.867	199.321	97.039	202.587	97.039	212.557	86.295	265.761	78.903	284.24	81.911	337.616	88.358	337.1	103.657	307.103	102.11	289.139	105.806	265.245	106.493	226.739	106.665	216.167	115.088
AC_41_118mm	169.702	91.2	173.821	89.141	175.451	89.141	177.51	88.712	184.974	84.765	211.313	83.564	220.321	85.623	249.663	87.168	248.977	95.833	229.33	95.919	223.239	97.892	207.624	98.493	187.977	95.661	182.658	98.493
AC_39_142mm	188.025	97.444	196.002	93.412	198.318	93.241	201.149	92.897	207.926	85.778	248.842	79.859	260.422	82.518	300.909	88.265	299.536	99.845	275.862	97.444	265.74	99.674	245.41	100.703	217.275	98.902	209.641	105.078
AC_40_162mm	173.286	102.791	182.489	95.498	185.093	95.585	187.958	95.325	196.032	86.383	240.482	78.048	255.502	79.785	304.032	82.65	303.946	95.585	273.126	94.543	262.187	98.363	239.093	100.273	208.534	100.534	202.63	106.698
RR_30_235mm	110.545	107.256	122.924	99.551	126.387	99.725	130.109	99.551	140.497	87.086	207.5	74.88	227.324	77.39	301.425	88.817	298.914	108.295	253.294	104.832	235.894	108.641	203.345	112.017	161.879	112.104	153.136	119.462
RR_36_147mm	89.073	90.854	98.658	87.121	101.628	87.037	104.851	87.037	111.213	79.571	158.04	74.821	171.189	76.602	210.381	81.862	208.939	95.011	184.762	93.314	175.515	96.029	152.441	97.301	122.326	95.35	113.249	99.846
RR_31_186mm	155.765	109.977	166.634	103.644	169.459	103.558	172.54	103.558	180.927	91.491	231.936	78.396	247.598	79.68	304.512	95.513	299.206	109.121	265.143	102.873	252.647	104.585	229.625	106.553	197.017	108.95	188.287	116.139
RR_35_219mm	131.045	88.159	144.772	82.617	147.5	82.361	150.654	82.02	161.909	72.386	225.769	70.51	246.316	75.711	312.137	91.569	309.153	110.412	264.988	104.017	248.362	105.808	218.436	102.227	178.193	95.15	165.49	104.188
RR_32_202mm	112.294	101.228	122.76	95.137	125.419	94.879	128.336	94.879	141.976	83.727	194.906	76.779	213.865	79.953	271.084	95.48	266.28	110.321	233.767	103.372	217.382	105.86	192.59	105.517	153.471	105.86	145.064	112.551
RR_34_215mm	96.322	103.685	109.142	98.314	112.001	98.314	115.119	98.401	127.506	90.778	190.999	93.983	209.189	101.26	269.823	116.678	267.225	133.309	230.064	126.639	209.535	126.899	179.911	122.915	139.806	113.473	130.364	120.749
SC_01_114mm	101.89	127.547	107.551	123.503	109.609	123.503	111.741	123.283	116.446	117.328	148.498	110.271	156.437	110.859	186.578	111.594	185.622	119.901	167.317	120.857	159.672	123.65	145.851	125.047	124.974	126.664	119.166	131.737
SC_16_37mm	165.316	126.282	166.673	125.005	167.392	125.085	168.43	125.085	171.064	122.61	180.962	121.333	183.277	121.892	194.612	123.887	193.894	127.32	186.869	126.202	183.995	127.001	179.605	127.08	172.74	126.841	171.144	128.038
SC_02_109mm	112.418	116.315	118.3	112.639	120.432	112.712	122.711	112.639	127.343	106.757	156.679	102.272	165.576	103.816	193.809	106.021	192.412	115.138	173.369	114.477	167.046	116.021	154.033	117.491	135.357	117.418	131.02	121.167
SC_15_43mm	163.459	129.943	165.639	129.378	166.608	129.378	167.739	129.297	170.485	126.632	181.388	125.34	184.537	125.744	196.57	126.39	196.247	129.62	188.575	130.024	185.426	130.912	178.965	130.832	172.423	130.67	171.131	132.205
SC_03_113mm	116.346	125.24	124.73	121.668	127.281	121.959	129.905	121.814	134.644	115.982	173.863	113.576	183.85	115.253	222.632	119.554	222.778	129.978	197.482	129.905	190.703	132.092	169.781	131.218	144.631	128.593	136.977	133.259
SC_14_48mm	171.144	136.528	173.961	134.999	175.33	135.079	176.618	135.079	177.584	132.262	190.142	129.203	193.04	129.364	206.081	128.961	206.966	132.584	198.353	133.63	195.052	134.918	189.659	135.723	181.045	136.045	178.389	138.702
SC_04_97mm	114.625	120.654	119.404	118.375	121.463	118.375	123.595	118.228	127.639	112.713	157.416	109.405	164.916	111.39	192.34	117.419	190.355	124.771	173.077	121.977	166.313	122.933	152.784	122.713	134.403	122.124	130.8	125.506
SC_13_47mm	177.96	121.856	180.716	120.64	181.689	120.721	183.068	120.559	185.905	118.451	197.742	118.126	201.391	119.018	214.849	121.045	214.281	124.45	207.633	124.531	203.58	124.856	196.04	124.45	188.013	123.558	186.067	124.937
SC_05_117mm	127.344	116.611	134.849	113.786	137.028	113.706	139.61	113.625	144.613	108.864	181.735	108.864	191.338	112.576	224.667	123.228	223.053	132.508	201.264	127.424	191.338	127.505	176.49	125.003	153.168	120.484	147.115	124.761
SC_12_68mm	171.555	133.125	175.528	131.504	177.23	131.666	178.852	131.423	181.284	128.504	199.283	128.18	203.904	129.234	223.686	132.882	222.632	137.341	210.552	136.125	206.336	137.179	196.445	136.368	185.338	134.26	182.257	137.422
SC_06_95mm	111.401	106.314	116.93	105.134	118.921	105.06	121.059	104.987	124.893	100.268	152.54	100.268	159.323	102.701	183.137	111.106	181.072	117.741	166.622	113.686	159.471	114.424	147.158	113.318	131.233	110.664	127.326	112.949
SC_11_47mm	158.784	124.216	161.853	124.297	162.903	124.701	163.953	124.943	166.053	123.57	176.956	125.589	179.621	126.962	191.171	130.193	190.282	133.101	183.175	132.697	179.46	132.535	174.452	131.324	167.183	128.174	164.922	129.789
SC_07_113mm	101.211	104.66	107.596	103.926	109.724	104	112	103.853	117.211	99.669	149.577	102.678	157.431	105.981	187.596	116.477	183.559	123.816	166.164	119.192	157.577	119.045	142.165	116.697	123.522	111.559	117.064	113.908
SC_10_52mm	168.659	125.898	172.236	125.103	173.428	125.262	174.7	125.183	176.687	122.322	191.073	121.765	193.855	122.719	208.4	126.137	207.525	129.713	198.703	129.077	195.285	129.475	188.768	129.077	180.74	127.965	176.607	129.554
SC_08_51mm	274.984	113.934	278.177	113.233	279.423	113.389	280.747	113.389	284.485	109.651	296.322	108.327	301.15	109.184	315.558	109.962	314.623	113.856	304.811	113.856	301.695	114.635	294.064	114.869	286.743	115.18	283.239	116.504
SC_09_44mm	176.875	125.835	179.764	125.112	180.887	125.273	182.011	125.193	184.178	123.427	195.895	124.23	199.185	125.514	210.34	129.045	208.976	132.094	201.994	130.891	198.944	131.131	192.925	129.847	185.703	127.841	183.937	129.366
SC_17_194mm	123.005	98.058	135.566	94.333	138.164	94.073	141.023	93.727	154.276	86.623	210.495	86.277	226.953	90.868	286.29	104.554	282.912	120.666	246.79	114.689	230.851	117.201	202.959	115.816	166.663	108.799	154.276	115.816
SC_35_119mm	118.664	103.213	125.175	101.737	126.737	101.563	128.82	101.303	137.327	94.792	173.612	93.403	181.946	96.442	213.804	101.824	213.196	112.154	194.446	108.942	185.505	110.678	169.012	109.983	144.272	107.726	138.022	111.286
SC_18_214mm	105.757	104.292	119.375	96.448	122.909	97.052	126.96	96.621	142.906	87.657	201.947	86.019	216.599	90.243	279.864	102.051	279.261	120.582	240.13	115.066	224.27	118.513	194.62	117.307	153.679	110.239	140.837	118.858
SC_34_138mm	109.76	95.866	117.749	91.09	120.267	91.09	122.699	90.83	130.253	83.449	170.198	79.02	181.747	81.191	222.125	87.096	220.649	97.95	192.08	96.04	181.226	97.864	166.811	97.95	139.545	96.561	129.385	102.379
SC_19_196mm	112.723	104.943	124.308	97.84	127.184	98.009	130.482	97.333	140.375	84.479	196.018	76.953	211.747	81.266	263.669	94.288	259.695	110.271	229.59	103.506	214.622	104.859	190.437	104.182	157.373	105.282	152.468	110.017
SC_33_85mm	126.882	102.924	131.034	99.638	132.937	99.465	134.753	99.465	139.856	93.583	166.236	89.259	172.895	91.248	196.334	97.043	194.518	103.53	181.025	101.886	174.539	102.751	163.468	102.492	145.564	103.097	141.586	106.297
SC_20_186mm	93.741	104.427	104.091	96.938	106.026	97.022	108.971	96.686	121.425	86.336	172.756	83.054	190.595	88.776	246.469	105.521	242.514	121.51	207.845	112.842	193.035	112.337	166.613	110.234	132.954	107.878	123.866	113.768
SC_32_98mm	119.808	101.107	125.53	98.374	127.665	98.289	129.714	98.374	135.692	91.799	163.872	88.469	172.326	90.689	198.627	95.386	196.834	102.986	180.182	102.132	174.205	103.583	161.652	103.156	141.072	102.046	136.375	105.718
SC_21_204mm	93.543	113.51	106.136	103.651	108.125	103.319	110.528	102.822	122.707	90.974	177.557	80.949	196.613	84.429	248.977	97.271	247.072	111.936	213.019	108.456	198.685	111.273	175.486	111.771	140.438	111.025	129.584	121.299
SC_31_116mm	120.355	98.753	126.784	95.067	129.013	94.895	131.584	94.895	137.414	86.323	170.846	81.951	179.846	83.837	212.764	89.837	210.878	98.667	189.79	96.781	183.532	97.724	168.36	98.753	145.729	99.438	141.185	102.524
SC_22_150mm	111.204	96.836	121.406	91.565	123.957	91.31	126.422	90.714	134.244	80.087	172.842	71.075	186.105	73.286	228.104	80.682	225.978	93.095	200.303	89.694	189.251	92.075	172.757	93.01	146.911	94.03	137.645	101.682
SC_30_93mm	122.41	112.148	126.859	110.695	128.675	110.605	130.764	110.514	135.758	105.247	163.546	103.885	170.538	105.792	196.6	110.15	195.601	117.052	180.709	116.416	174.17	117.597	159.005	117.052	140.39	114.509	137.484	117.869
SC_23_175mm	92.774	107.014	102.069	101.216	104.797	101.386	107.782	101.131	121.51	93.286	171.479	95.503	184.696	100.448	229.292	108.89	228.951	123.045	198.936	119.89	186.742	121.596	161.076	117.758	128.673	111.278	118.099	118.014
SC_29_118mm	136.414	109.046	141.837	105.996	143.447	105.996	145.565	105.742	154.038	100.065	189.624	98.879	198.775	101.421	230.463	105.657	230.04	115.571	210.467	114.384	202.249	115.91	183.354	114.639	158.952	111.673	154.461	115.655
SC_24_170mm	137.982	103.043	147.349	98.992	149.712	98.824	152.413	98.739	163.721	90.891	211.488	88.781	226.594	93.169	275.879	101.102	274.529	115.28	242.797	113.339	230.729	115.449	204.736	113.339	173.173	109.457	167.013	115.111
SC_28_105mm	113.476	107.333	119.107	104.858	121.069	104.688	123.288	104.773	130.454	98.886	161.511	97.18	169.19	99.91	198.54	106.309	196.748	114.329	179.258	111.684	171.067	112.537	156.221	111.684	135.488	110.234	130.284	113.134
SC_25_170mm	117.414	105.621	128.523	101.691	130.916	101.605	133.651	101.349	145.956	92.803	196.118	92.12	210.901	96.905	255.337	104.34	254.739	118.354	227.565	116.047	214.918	118.098	187.658	115.791	154.758	111.347	147.665	117.841
RR_01_100mm	113.154	112.336	117.841	109.137	119.776	108.84	121.635	108.616	127.959	102.739	154.369	98.424	161.809	99.317	188.442	100.582	188.814	108.691	173.786	108.468	166.272	110.774	152.435	111.667	133.464	112.336	130.191	115.833
RR_29_50mm	186.93	139.651	189.278	138.923	190.573	138.923	191.869	138.761	194.135	135.765	208.465	134.794	212.27	135.927	227.328	137.465	226.356	141.513	217.289	140.947	214.051	141.675	206.279	141.918	196.969	141.189	195.026	142.404
RR_02_145mm	111.121	127.892	118.731	124.568	120.947	124.42	123.533	124.124	128.853	115.776	169.563	107.427	180.645	109.569	219.36	113.337	218.326	124.346	195.2	123.016	185.522	125.75	166.46	126.784	141.265	129.075	135.355	133.212
RR_28_52mm	180.066	139.827	182.485	138.859	183.614	138.779	184.823	138.698	187.968	135.311	201.838	133.376	205.467	134.021	220.707	134.586	220.385	138.617	210.87	139.101	207.563	140.069	199.903	140.311	190.307	140.392	187.968	142.327
RR_03_95mm	112.373	131.04	115.943	127.098	117.505	126.95	119.513	126.801	125.165	123.082	147.848	120.628	154.243	121.297	179.083	123.231	178.637	129.255	163.986	129.478	157.441	130.817	145.17	130.966	129.553	130.891	124.57	134.535
RR_27_39mm	165.602	138.679	166.478	138.36	167.354	138.44	168.39	138.44	171.257	136.448	181.533	136.369	183.365	137.086	193.401	137.802	193.083	140.033	186.392	140.59	183.843	141.068	178.904	141.068	171.895	140.033	170.142	141.228
RR_04_95mm	110.749	131.978	115.648	129.231	118.023	128.934	120.101	128.86	124.555	123.59	154.469	118.246	162.189	119.73	191.732	122.031	191.509	130.567	172.878	129.528	165.455	131.31	151.945	131.532	133.017	132.794	128.044	136.877
RR_26_38mm	163.225	135.474	164.824	135.634	165.784	135.714	166.904	135.954	168.823	133.075	180.019	133.235	183.218	134.115	194.254	135.394	194.014	138.993	187.457	138.593	184.258	139.313	179.059	138.913	170.582	138.033	169.303	139.153
RR_05_103mm	116.535	129.228	120.172	125.294	122.176	125.294	124.181	125.145	130.416	119.579	159.512	117.129	166.786	118.762	197.145	121.583	196.774	129.97	177.252	129.302	169.607	130.861	154.91	130.49	135.611	129.451	130.787	133.236
RR_25_40mm	168.387	136.247	170.329	136.166	171.139	136.247	172.191	136.409	173.325	134.304	186.278	134.062	189.03	135.195	200.688	137.462	200.445	140.133	192.592	139.89	189.597	140.376	184.659	139.971	176.806	138.838	174.215	139.728
RR_06_133mm	118.15	119.038	125.474	117.558	127.62	117.558	130.061	117.262	135.092	111.048	174.82	108.236	184.882	111.196	222.687	118.15	221.133	128.581	196.201	125.918	187.545	127.25	169.864	125.918	144.636	124.216	139.235	128.581
RR_24_57mm	167.351	133.653	170.281	133.165	171.665	133.083	173.049	133.083	175.409	130.072	192.096	129.827	196.572	131.13	213.014	134.06	212.038	138.293	202.107	137.56	198.282	137.967	189.165	137.886	178.909	135.606	176.63	137.56
RR_07_129mm	113.25	119.098	118.653	115.841	120.504	115.767	122.873	115.619	127.684	110.511	167.95	109.031	178.165	112.436	214.139	120.208	213.102	131.237	189.934	127.314	179.868	128.35	160.771	125.981	138.047	123.613	132.495	127.166
RR_23_46mm	175.828	133.778	177.776	133.048	178.75	133.048	179.968	133.048	181.591	130.45	195.148	129.233	198.882	129.963	212.763	130.775	212.601	134.022	204.808	134.428	200.992	135.321	193.443	134.915	185.001	135.321	183.215	136.701
RR_08_101mm	112.454	125.667	117.873	122.772	119.58	122.623	121.881	122.401	129.007	116.388	152.982	111.86	160.925	112.677	187.201	115.646	187.127	122.698	171.688	122.772	164.933	125.073	152.314	125.889	133.461	126.261	127.894	130.195
RR_22_68mm	167.996	138.917	171.479	136.568	173.018	136.811	174.8	136.649	178.04	131.951	197.399	129.764	202.664	131.303	221.457	133.976	220.485	139.484	208.739	138.35	204.365	139.484	194.807	138.593	182.981	138.755	179.498	141.347
RR_09_105mm	112.405	128.994	117.761	125.349	119.546	125.274	121.778	124.902	127.58	119.769	156.072	116.05	164.85	117.389	195.648	120.662	194.458	129.886	175.934	128.622	168.346	130.184	153.245	130.184	134.573	129.738	129.366	133.457
RR_21_47mm	171.464	139.274	173.89	138.465	175.022	138.465	176.235	138.465	179.309	135.796	191.198	135.311	194.11	136.039	206.808	137.252	206.242	140.972	197.992	140.972	195.161	141.619	189.095	141.215	181.169	140.487	178.985	141.862
RR_10_84mm	104.997	123.495	109.288	121.645	111.064	121.645	113.21	121.497	116.392	116.91	141.402	113.358	148.135	114.616	169.889	117.354	170.111	124.013	155.016	123.939	150.133	125.049	140.144	124.753	123.199	125.123	119.87	128.231
RR_20_38mm	165.368	134.521	167.594	133.646	168.548	133.646	169.741	133.407	171.967	131.181	180.633	130.068	183.733	130.386	193.512	130.148	193.592	133.089	186.675	134.123	184.29	134.759	179.52	135.475	173.398	134.918	171.49	136.508
RR_11_140mm	102.079	126.578	109.131	121.307	111.507	121.232	114.254	120.267	121.381	112.918	159.985	105.197	171.938	106.681	211.284	108.315	210.913	119.896	186.488	119.822	175.204	123.163	156.496	124.796	131.997	125.687	125.018	131.923
RR_19_44mm	178.028	130.78	180.608	130.861	181.576	130.941	182.705	130.941	184.317	127.716	196.815	127.071	199.959	127.555	212.618	129.248	212.054	131.989	203.426	131.506	200.927	132.07	194.718	132.473	187.301	132.312	185.285	133.279
RR_12_125mm	107.217	131.463	113.89	127.088	116.041	126.94	118.265	126.718	123.604	119.674	156.377	111.888	165.423	113.075	199.011	116.93	197.973	125.976	177.212	124.716	170.316	126.718	154.82	128.72	133.391	129.98	127.904	134.8
RR_18_95mm	105.381	122.994	111.227	122.18	113.299	122.328	115.519	121.958	120.033	117.665	145.121	118.035	152.521	120.255	176.276	123.29	175.61	130.394	159.773	129.728	154.371	130.912	141.716	129.95	125.732	127.36	119.737	129.802
RR_13_105mm	113.076	130.111	117.539	127.731	119.325	127.731	121.333	127.582	126.838	120.589	153.917	116.126	162.1	117.688	190.294	120.589	189.551	129.144	172.217	127.731	164.48	129.442	151.462	130.26	132.343	130.781	128.177	134.277
RR_17_95mm	118.894	125.242	122.703	123.002	124.495	123.076	126.213	123.002	131.59	119.118	158.028	118.595	165.346	120.388	190.514	122.778	189.394	130.843	174.01	129.947	166.989	130.993	153.92	130.171	135.922	128.155	131.515	131.217
RR_14_100mm	112.295	132.3	117.055	128.88	118.84	128.88	121.145	128.508	125.607	123.302	151.562	118.022	158.478	119.286	183.837	121.666	183.466	129.251	168.666	128.805	162.048	130.218	149.628	130.664	132.895	131.557	127.392	135.721
RR_16_105mm	110.915	119.835	116.044	118.646	118.348	118.646	120.579	118.497	124.296	114.111	154.924	114.557	162.357	117.233	191.201	122.735	189.12	130.466	172.022	127.269	164.959	128.236	150.984	127.938	132.696	125.634	127.121	128.013
RR_15_100mm	113.585	130.013	118.268	127.188	120.424	127.114	122.579	126.965	128.452	120.572	154.841	117.004	162.572	118.194	188.887	120.052	187.92	127.634	172.756	127.56	165.397	129.493	151.793	129.939	134.919	130.905	131.425	133.804
DC_01_155mm	142.965	91.157	152.244	88.236	154.392	88.494	157.227	88.666	166.678	80.074	209.894	76.552	223.984	79.473	267.2	88.322	264.966	100.35	239.793	97.171	227.936	99.062	204.825	99.233	176.988	97.257	168.396	101.897
DC_24_75mm	143.689	107.062	147.958	105.184	149.409	105.099	151.287	104.842	155.471	100.232	177.583	96.988	183.901	97.842	205.501	98.695	204.648	104.842	191.756	105.525	186.121	107.148	175.534	108.172	160.849	107.831	157.861	111.075
DC_02_160mm	155.09	93.14	166.603	88.586	169.61	88.672	172.36	88.672	177.687	81.368	227.436	77.845	241.699	82.228	286.293	90.734	283.801	104.31	256.564	100.443	241.699	102.505	222.624	101.732	195.129	98.639	183.53	105.255
DC_23_105mm	120.978	107.698	127.747	104.528	129.889	104.442	132.288	104.185	140.684	99.558	167.244	100.244	175.469	102.643	203.315	107.612	202.03	114.98	184.894	113.524	177.269	114.552	163.474	112.581	144.54	110.182	138.371	114.381
DC_03_167mm	142.877	100.588	153.064	94.338	155.633	94.082	158.286	93.739	165.563	85.35	218.81	75.334	233.706	78.33	286.696	88.688	283.786	101.872	253.738	97.848	240.041	100.588	212.304	101.615	182.085	100.16	172.668	108.806
DC_22_113mm	148.275	93.063	154.786	88.983	156.957	89.069	159.301	88.983	165.812	82.385	197.324	78.739	207.829	80.649	236.824	85.423	235.956	93.497	217.291	91.674	209.825	93.41	194.894	93.931	173.625	92.108	166.94	98.272
DC_04_142mm	146.64	97.305	154.493	93.379	156.797	93.293	159.273	93.379	168.662	85.355	206.559	81.941	217.57	85.099	255.468	92.696	253.675	103.706	230.203	100.036	219.789	101.573	201.182	100.634	176.514	98.927	169.857	104.731
DC_21_115mm	140.098	103.464	146.015	99.635	148.104	99.548	150.54	99.287	158.024	93.109	190.742	89.454	199.792	91.368	232.859	96.589	231.553	105.378	210.756	103.899	203.882	105.9	187.088	106.422	163.941	104.769	159.242	109.816
DC_05_156mm	112.2	90.881	122.817	87.144	125.45	86.974	128.422	86.974	138.445	76.612	176.666	72.79	189.406	75.508	227.457	77.801	227.032	90.966	202.061	90.032	192.634	93.174	173.438	95.807	147.363	95.298	139.294	99.969
DC_20_74mm	119.137	81.447	123.068	80.251	124.692	80.251	126.487	79.994	129.478	75.038	152.554	72.303	158.28	73.67	180.928	77.687	179.731	83.328	163.493	82.217	157.681	82.729	150.502	83.242	136.572	82.644	132.726	85.379
DC_06_133mm	110.108	90.143	117.16	86.319	119.539	86.15	122.088	85.98	130.669	78.503	167.116	75.784	178.076	78.418	214.354	83.176	211.975	94.051	191.5	91.757	182.834	93.541	163.208	93.626	138.485	92.097	132.283	97.024
DC_19_92mm	120.994	98.324	126.147	94.803	128.294	94.717	130.526	94.546	135.936	89.479	162.471	88.964	169.255	90.767	194.673	96.263	192.87	103.133	176.125	101.587	172.175	102.188	158.349	102.532	140.402	99.269	135.679	102.618
DC_07_144mm	132.546	94.725	140.298	90.806	142.769	90.977	145.324	91.062	154.013	81.521	194.305	76.325	204.783	78.455	245.927	83.48	243.882	94.64	219.519	92.936	210.405	94.895	190.642	96.002	163.639	96.514	157.25	100.773
DC_18_71mm	154.244	85.73	158.504	84.512	160.243	84.425	162.069	84.338	165.46	80.426	185.284	79.382	191.283	80.774	210.411	82.947	209.89	88.947	196.587	88.251	193.022	89.294	181.632	88.599	170.155	86.86	166.069	90.077
DC_08_104mm	133.973	79.069	139.95	77.276	142.085	77.19	144.561	77.276	151.819	70.103	181.705	68.225	191.098	70.616	221.666	72.836	221.154	82.314	200.234	82.484	194.513	83.936	178.46	84.534	158.053	81.46	153.271	86.412
DC_17_85mm	124.259	85.113	129.035	82.47	130.655	82.384	133.043	82.299	138.245	77.864	163.575	77.011	170.909	79.229	192.486	85.113	191.633	91.936	177.22	89.292	171.847	90.486	160.248	89.633	143.533	86.648	138.842	90.486
DC_09_132mm	112.961	90.967	120.662	89.085	123.315	89.256	125.883	89.17	132.729	81.64	167.301	81.297	175.517	84.036	207.265	88.742	205.725	97.471	187.155	96.787	178.769	97.899	162.766	98.584	139.917	95.931	134.526	99.268
DC_16_53mm	147.973	91.496	151.235	90.552	152.694	90.724	154.067	90.638	158.445	88.492	173.98	89.35	178.272	90.552	194.408	92.784	194.236	97.161	182.992	96.818	179.817	97.247	171.577	96.989	160.59	94.329	157.071	96.389
DC_10_112mm	119.809	101.641	126.58	97.699	128.808	97.613	131.208	97.527	140.206	89.471	175.001	85.015	185.713	87.672	222.05	93.842	220.593	103.698	198.997	101.212	189.655	103.269	170.287	103.184	147.576	102.498	141.577	107.897
DC_15_115mm	156.536	102.271	162.88	99.271	165.023	99.185	167.509	99.099	174.71	93.27	206.686	92.499	215.087	95.327	248.006	103.386	246.463	112.13	226.231	108.615	217.659	109.901	202.142	109.044	181.139	105.872	175.396	109.815
DC_11_106mm	125.821	97.985	131.474	94.387	133.53	94.387	135.842	94.216	143.808	88.734	172.758	87.021	181.751	89.248	210.358	93.959	209.502	102.438	191.344	100.468	183.122	101.753	168.647	101.496	148.005	98.67	142.437	102.524
DC_14_133mm	147.696	109.724	156.675	106.816	159.241	106.645	161.892	106.645	168.99	98.521	204.738	95.613	215.514	98.435	251.091	104.678	249.295	114.855	226.632	112.119	218.764	114.086	200.975	114.684	178.056	112.29	171.128	117.25
DC_12_116mm	118.809	100.538	125.072	96.248	127.388	96.334	129.875	96.334	135.794	89.643	168.735	85.182	178.085	86.727	208.195	89.043	207.337	97.106	189.409	96.849	181.86	99.422	166.505	100.967	144.544	99.165	139.226	105.599
DC_13_111mm	152.36	111.43	158.517	109.089	160.424	109.002	162.679	109.175	170.83	103.712	199.62	102.585	208.205	105.1	238.902	110.042	238.035	118.714	217.83	117.153	210.026	118.541	195.371	117.5	175.34	115.419	169.443	118.801
DC_25_185mm	180.6	105.422	192.594	100.642	195.288	100.555	198.156	100.468	209.976	90.039	262.904	86.563	278.896	91.169	331.216	100.034	328.956	115.765	295.061	111.332	280.721	114.113	255.256	112.897	221.274	110.724	210.236	117.329
DC_45_56mm	190.655	86.819	194.041	85.777	195.603	85.864	197.253	85.864	199.25	83.086	215.659	83.173	220.781	84.822	235.54	87.08	234.846	91.334	224.08	90.552	220.868	91.16	213.228	90.466	202.809	88.99	199.25	90.9
DC_26_178mm	181.039	123.947	190.1	117.438	192.299	117.174	195.378	117.526	206.462	104.33	256.34	92.543	274.021	94.214	328.913	102.835	326.098	118.141	293.022	115.326	280.267	118.317	254.932	121.396	219.745	123.771	212.268	130.545
DC_44_64mm	197.591	107.73	201.217	106.262	202.943	106.435	204.583	106.262	208.209	102.551	225.559	101.169	230.048	102.378	248.866	103.673	248.521	109.025	236.091	109.197	232.465	110.061	223.833	110.061	212.179	108.593	208.381	111.614
DC_27_192mm	183.333	108.726	195.375	102.269	197.993	102.356	201.047	102.356	212.129	92.147	265.968	85.428	283.944	89.616	336.474	97.469	334.729	111.256	304.276	109.075	289.703	112.827	262.129	112.304	226.265	110.035	214.485	118.412
DC_43_62mm	181.778	91.546	185.37	90.057	187.034	90.144	188.787	90.057	191.415	86.728	209.987	84.713	214.893	85.764	233.552	87.516	232.588	91.984	221.112	92.247	216.995	93.386	208.497	93.123	195.882	92.86	192.291	95.751
DC_28_190mm	180.888	124.025	190.56	116.771	192.977	116.682	196.022	116.771	204.35	107.817	259.781	98.504	278.317	101.817	335.718	110.145	332.225	124.741	298.466	121.159	283.78	124.025	255.93	125.01	218.141	124.114	208.201	133.338
DC_42_66mm	176.505	85.305	180.493	83.485	182.227	83.658	183.787	83.658	187.342	80.537	205.721	79.757	210.835	81.231	230.861	83.831	229.994	89.12	217.337	88.426	212.916	89.206	204.073	88.773	191.416	86.605	188.295	89.64
DC_29_169mm	178.015	117.019	186.916	110.038	189.447	110.212	192.414	110.212	206.201	99.654	250.268	93.633	265.539	95.203	320.078	97.385	318.42	112.219	286.395	111.696	273.218	115.972	247.389	118.328	212.746	117.281	204.805	124.087
DC_41_62mm	194.484	96.027	198.391	94.811	200.041	94.811	201.777	94.724	204.035	91.599	221.313	90.991	226.522	92.12	243.192	94.811	241.89	99.5	232.339	98.892	228.432	100.107	219.489	99.847	208.463	98.024	205.424	100.455
DC_30_165mm	180.144	112.101	191.528	106.627	194.135	106.627	197.177	106.627	204.737	97.502	252.011	91.245	266.523	94.026	313.276	100.978	309.626	114.187	283.816	111.406	272.867	114.535	250.36	114.274	218.033	114.708	209.43	121.834
DC_40_59mm	185.02	85.087	188.928	83.698	190.577	83.785	192.314	83.871	195.005	80.051	212.804	79.183	217.492	80.485	232.339	82.222	231.905	86.91	223.136	87.257	219.229	88.126	209.852	88.386	199.346	87.257	195.613	89.168
DC_31_64mm	182.576	119.652	186.329	118.692	187.813	118.605	189.558	118.692	193.398	115.638	211.638	115.376	217.399	117.034	235.726	119.478	235.115	124.714	224.38	123.841	218.62	124.889	207.973	123.928	196.54	122.794	192.962	124.889
DC_39_68mm	182.539	86.754	186.707	85.451	188.357	85.451	190.354	85.364	194.349	80.935	213.367	79.546	218.665	80.675	238.377	83.106	237.683	88.751	224.222	88.577	220.488	89.706	211.544	90.054	197.91	89.446	195.131	91.356
DC_32_68mm	187.477	98.837	190.876	97.007	192.445	96.832	194.275	96.745	197.761	92.736	217.72	91.08	223.124	92.3	241.863	95.264	240.992	100.406	228.964	99.447	223.821	100.929	214.931	101.103	201.945	99.796	198.459	102.498
DC_38_80mm	192.78	118.938	197.966	117.092	199.812	117.092	202.01	117.092	206.141	111.73	225.745	109.18	231.722	110.323	254.754	112.433	254.226	118.938	240.777	118.762	235.414	119.817	225.481	120.432	211.152	120.784	207.372	123.245
DC_33_63mm	196.801	99.055	200.202	98.183	201.772	98.27	203.516	98.27	207.788	95.131	225.227	95.916	230.546	97.747	248.334	101.235	246.852	106.379	237.086	105.071	231.244	105.507	222.001	104.984	210.055	102.63	206.916	104.286
DC_37_79mm	189.133	93.326	193.068	91.017	194.779	91.188	196.832	91.102	201.964	86.141	222.666	84.002	228.568	85.2	252.007	90.503	250.039	96.406	236.78	93.668	230.963	94.353	220.613	93.839	205.985	93.839	202.221	97.347
DC_34_71mm	192.002	87.036	196.267	86.949	197.92	87.123	199.835	87.123	204.013	82.859	226.555	83.468	232.039	85.905	251.448	90.953	249.533	95.827	236.303	94.87	232.387	95.305	222.552	94.173	208.278	91.301	204.535	93.651
DC_36_74mm	182.003	89.415	186.118	87.444	187.746	87.444	189.718	87.272	194.69	83.414	216.123	82.386	222.724	83.843	243.127	85.643	243.213	91.044	229.582	91.13	223.667	92.587	213.122	92.587	198.805	91.644	195.291	94.216
DC_35_61mm	186.584	90.187	189.987	89.251	191.349	89.166	192.965	89.166	196.539	85.167	214.236	83.21	219.255	84.401	235.506	86.358	234.23	90.952	224.105	91.293	220.191	92.314	212.194	92.484	200.112	91.718	197.475	93.845
PC_01_125mm	121.937	100.638	129.404	96.735	131.865	96.735	134.326	96.565	141.369	90.032	177.008	87.656	186.427	90.116	221.303	95.293	220.454	106.833	198.392	103.014	189.397	104.372	174.123	104.202	149.515	102.59	142.642	107.597
PC_69_92mm	119.472	122.484	123.488	120.978	125.424	120.978	127.575	120.834	133.742	115.743	158.196	115.026	164.937	117.249	190.466	122.268	189.247	128.579	173.399	127.001	166.73	128.005	153.893	126.428	137.4	125.639	133.599	128.364
PC_02_200mm	102.925	87.727	114.492	79.536	117.447	79.621	120.909	79.536	131.548	67.631	187.612	58.766	203.738	62.65	258.451	76.075	255.074	92.202	220.794	88.74	208.382	89.669	180.772	90.766	144.128	86.967	136.191	96.254
PC_68_92mm	118.915	123.879	122.656	122.153	124.671	122.009	126.613	121.793	130.354	117.477	155.676	114.743	162.223	116.469	187.33	119.994	186.25	126.325	168.769	125.39	164.453	126.685	152.943	126.901	136.109	126.325	133.087	128.987
PC_03_175mm	112.026	97.117	122.639	90.8	125.671	91.389	129.04	91.305	140.58	79.766	187.496	73.617	200.72	77.576	252.942	86.841	248.225	99.644	218.492	96.275	205.605	98.97	182.695	98.886	151.193	100.486	142.18	106.972
PC_67_96mm	117.241	122.991	122.991	121.266	125.076	121.554	127.592	121.266	132.767	115.659	157.207	114.006	164.324	116.019	190.705	119.325	189.483	125.938	172.447	125.363	167.199	126.729	155.41	126.657	137.943	126.01	133.989	128.598
PC_04_145mm	117.361	102.112	125.28	98.405	127.724	98.236	130.588	98.152	141.035	87.958	180.128	82.902	191.417	85.851	231.183	91.749	228.909	103.797	204.729	101.185	194.703	103.207	176.758	103.797	149.545	104.639	143.984	109.778
PC_66_69mm	123.309	123.165	125.621	122.009	126.849	122.081	128.366	122.226	134.145	118.181	149.459	117.169	154.444	118.686	172.648	121.792	171.42	126.777	160.151	125.766	156.105	126.343	146.498	125.982	134.867	125.477	132.267	127.21
PC_05_150mm	126.299	94.533	133.349	90.881	135.557	90.711	138.869	90.796	148.722	82.642	192.039	83.322	203.59	87.568	242.406	93.939	242.151	104.895	218.199	104.131	207.412	104.64	185.499	103.791	156.196	99.544	149.232	104.471
PC_65_76mm	118.085	125.171	121.773	122.64	123.364	122.568	125.316	122.496	130.595	117.94	149.396	116.205	154.964	117.94	176.585	121.845	175.789	127.341	161.399	126.256	156.844	126.762	147.082	126.039	133.993	125.388	130.739	128.57
PC_06_145mm	167.901	104.515	176.871	101.722	179.664	101.722	182.372	101.722	191.597	93.767	230.864	92.244	241.527	95.206	282.825	98.337	282.233	110.608	257.183	109.508	247.789	112.47	227.055	112.385	199.128	109.931	192.612	114.586
PC_64_69mm	117.696	124.984	122.098	123.036	123.397	123.108	125.056	122.964	128.809	119.428	145.262	118.273	149.88	119.067	168.354	121.593	167.56	126.644	156.663	125.995	152.478	126.716	144.179	126.861	132.273	126.139	129.314	128.809
PC_07_125mm	143.169	81.388	151.282	76.233	153.564	76.233	156.353	75.895	165.903	69.302	200.808	67.697	210.189	70.232	245.094	76.148	243.826	85.783	222.275	83.332	213.316	84.684	195.737	84.092	172.157	82.74	164.889	88.741
PC_63_95mm	119.828	123.854	122.991	121.554	124.573	121.482	126.585	121.41	132.911	115.515	157.207	113	163.821	114.725	190.633	118.894	189.77	126.082	172.95	124.788	167.199	125.579	154.332	125.867	137.296	125.651	133.774	128.382
PC_08_105mm	134.195	82.372	140.237	80.245	142.279	80.245	144.662	80.245	152.661	74.033	178.87	72.416	186.529	74.629	216.142	80.245	214.355	88.414	196.4	85.436	188.997	86.627	175.807	85.861	157.001	84.925	152.065	88.329
PC_62_79mm	118.844	120.858	122.369	118.341	124.168	118.556	126.038	118.412	131.793	114.744	152.08	113.88	157.26	115.391	178.554	118.197	177.259	124.455	164.238	123.376	159.13	124.383	148.627	123.88	134.527	122.873	130.139	125.606
PC_09_125mm	134.753	62.84	140.69	59.278	142.81	59.363	145.354	59.193	154.004	53.935	188.688	54.274	197.593	58.091	234.059	69.624	230.073	79.716	207.43	73.27	197.423	73.44	181.819	71.15	159.855	67.165	152.562	72.422
PC_61_111mm	118.037	125.911	122.762	122.404	124.766	122.189	127.128	122.046	133.642	114.888	162.918	109.09	172.152	110.807	203.004	113.885	201.644	122.475	183.892	121.688	175.517	123.835	160.986	124.336	140.943	126.126	136.505	130.134
PC_10_135mm	114.264	67.95	120.349	64.654	122.378	64.654	124.913	64.57	137.844	58.146	173.087	59.33	184.158	63.302	220.838	73.613	218.218	85.614	195.821	79.613	186.018	80.12	165.819	78.092	139.872	73.359	135.393	78.43
PC_60_68mm	118.73	127.885	122.551	126.516	124.137	126.516	125.939	126.588	129.832	122.839	146.917	121.109	151.603	122.118	169.409	122.767	168.76	128.678	158.956	128.246	153.982	129.616	144.754	129.471	133.004	129.616	129.904	131.634
PC_11_110mm	124.203	90.699	131.057	88.33	133.341	88.245	135.541	87.992	144.086	82.661	170.314	82.154	178.437	84.776	206.019	90.953	203.396	98.737	186.897	96.029	178.944	96.706	166.676	95.099	148.909	93.491	141.04	97.552
PC_59_80mm	119.779	125.534	122.081	124.096	123.52	124.024	125.391	124.024	129.923	119.42	149.562	115.463	155.965	116.326	178.626	120.067	177.619	126.326	163.878	125.319	158.914	126.254	148.124	127.333	133.448	127.621	130.858	129.923
PC_12_95mm	113.06	111.699	118.864	109.765	120.87	109.836	123.019	109.765	128.894	105.107	154.329	104.749	161.494	107.257	186.213	112.845	184.422	120.082	170.307	117.288	162.999	118.291	151.249	117.574	133.552	115.425	128.966	118.147
PC_58_70mm	122.117	126.01	124.136	124.28	125.506	124.28	127.236	124.208	129.615	120.892	148.213	117.504	153.692	118.513	172.651	119.162	172.579	124.064	159.459	125.145	156.071	126.154	146.627	126.659	134.372	126.803	131.417	128.966
PC_13_95mm	111.123	108.114	116.138	105.463	118.288	105.463	120.939	105.391	126.097	99.66	152.964	97.797	159.986	100.304	185.707	107.326	182.841	114.132	168.153	110.478	160.559	110.908	149.382	110.192	131.972	109.547	126.957	112.556
PC_57_89mm	116.821	121.436	121.436	119.993	123.383	119.993	125.474	119.849	129.296	115.306	153.958	114.441	161.241	116.676	185.687	120.354	183.884	127.349	168.669	125.474	162.9	126.556	151.146	125.979	134.921	124.825	131.027	126.484
PC_14_105mm	113.635	113.994	117.658	111.839	119.813	111.839	122.039	111.839	128.432	105.806	155.369	103.795	162.336	105.878	190.422	113.42	186.902	120.746	170.381	117.227	163.844	117.586	152.567	116.58	132.886	116.149	127.57	119.525
PC_56_74mm	116.325	119.562	118.627	118.771	119.994	118.915	121.504	119.058	125.821	114.958	144.381	114.526	150.064	116.613	169.703	120.929	168.768	127.044	156.035	124.742	151.359	125.029	141.216	124.238	128.986	122.655	125.605	124.238
PC_15_70mm	113.677	119.483	116.759	117.547	118.049	117.619	119.698	117.762	126.794	113.749	144.426	113.677	150.16	115.827	169.154	120.056	168.078	125.145	156.825	124.07	151.091	124.5	141.057	122.995	127.439	121.705	124.07	124.213
PC_55_100mm	124.168	120.656	128.412	118.241	129.802	118.168	131.705	118.241	138.143	112.9	163.679	111.217	171.289	113.485	199.825	119.705	196.898	127.388	180.655	124.607	173.265	125.339	161.558	124.753	142.753	123.656	138.582	126.363
PC_16_105mm	128.389	109.483	134.212	108.693	136.297	108.764	138.597	108.908	143.845	101.288	173.247	100.066	181.01	102.726	208.112	109.411	204.949	116.384	187.408	113.078	180.723	113.796	168.574	114.156	150.243	113.078	147.655	115.09
PC_54_82mm	125.346	127.91	127.91	125.639	129.082	125.639	130.767	125.639	134.577	121.39	157.14	118.973	163.367	120.877	183.66	124.614	182.268	130.547	168.862	129.082	163.587	129.888	153.478	129.082	139.558	128.496	136.042	131.866
PC_17_104mm	115.06	113.774	120.131	111.989	122.202	112.131	124.559	112.203	131.129	107.346	158.984	107.132	165.912	109.917	192.766	115.774	190.838	123.273	174.482	120.916	166.912	121.845	154.341	120.845	135.843	119.059	131.344	121.559
PC_53_107mm	131.214	125.475	135.864	124.021	137.753	124.094	139.933	124.021	148.651	119.154	175.17	119.808	182.799	122.06	212.805	123.731	212.079	130.851	192.607	131.65	188.829	132.74	171.61	132.667	150.831	130.996	146.69	133.031
PC_18_104mm	108.063	111.22	114.521	107.848	116.602	107.919	118.898	107.704	125.212	102.538	151.331	101.533	158.435	103.901	184.984	112.153	182.832	119.041	167.189	115.31	159.726	115.597	148.891	113.947	131.096	112.583	126.432	117.104
PC_52_73mm	123.47	120.826	127.877	119.504	129.493	119.577	131.403	119.577	134.341	114.362	154.466	111.351	159.828	112.452	179.145	113.848	178.705	118.843	166.365	119.65	162.545	120.899	152.483	121.707	139.923	122.589	136.177	124.572
PC_19_122mm	110.944	111.589	116.541	109.078	118.622	109.006	121.205	109.221	132.759	98.098	163.688	93.505	174.74	95.371	211.41	98.959	209.113	108.719	188.59	106.997	179.404	108.934	161.751	111.087	136.778	113.025	132.759	116.684
PC_51_77mm	121.981	127.054	125.069	124.407	126.834	124.407	128.525	124.334	133.892	120.216	152.642	117.937	158.45	118.893	179.92	121.025	178.523	126.393	165.435	126.098	160.068	127.054	150.509	127.643	136.76	127.422	134.922	130.584
PC_20_100mm	115.188	105.936	120.352	104.143	122.504	104.214	124.799	104.286	130.322	96.612	158.366	95.966	165.753	98.62	193.08	104.645	190.713	112.104	173.499	109.45	167.761	110.096	154.636	110.813	136.633	110.096	134.051	111.674
PC_50_100mm	121.316	125.633	125.559	124.681	127.169	124.755	129.145	124.681	135.95	118.901	162.583	116.999	170.486	119.34	197.998	123.511	196.827	130.755	179.12	129.291	171.876	130.608	158.12	130.681	140.34	129.657	136.681	131.633
PC_21_97mm	112.408	114.844	117.208	110.832	119.5	110.903	121.578	110.975	128.384	105.817	151.023	103.596	158.976	104.814	184.839	106.891	184.839	113.482	167.859	112.981	162.056	114.414	149.376	114.271	132.468	113.697	127.739	118.139
PC_49_67mm	121.193	125.159	124.939	123.837	126.849	123.837	128.685	123.837	132.504	120.165	149.912	119.283	155.347	121.193	173.049	124.204	171.653	130.888	159.754	128.538	155.054	128.905	147.562	128.097	135.883	127.803	132.431	129.346
PC_22_84mm	112.383	120.984	115.322	120.124	116.899	120.052	118.691	119.909	124.138	114.534	144.923	113.028	151.374	114.605	175.026	117.544	174.237	123.779	159.186	123.063	154.025	123.994	142.558	124.138	127.435	123.708	124.855	125.643
PC_48_71mm	112.787	116.972	114.879	115.817	116.178	115.962	117.91	115.962	122.961	112.354	140.568	112.354	145.403	114.013	164.526	116.539	164.093	122.312	151.464	121.662	147.856	122.167	138.187	121.662	124.621	120.219	121.879	121.807
PC_23_85mm	113.165	120.273	116.611	117.616	118.119	117.616	120.058	117.616	125.73	113.595	148.421	112.662	154.955	114.457	176.927	117.545	176.066	123.361	160.771	122.068	155.888	123.361	144.974	122.93	129.321	122.068	124.725	124.869
PC_47_69mm	111.669	123.659	116.003	122.431	117.808	122.503	119.47	122.576	123.587	118.747	141.572	118.531	146.845	120.048	164.903	122.72	164.181	127.56	152.913	126.982	148.073	127.776	138.828	127.632	126.693	126.548	123.298	128.354
PC_24_99mm	111.696	113.344	116.496	111.768	118.503	111.625	120.867	111.696	127.53	106.179	153.824	105.678	161.49	107.827	186.853	110.407	186.853	117.571	170.016	117.786	164.786	119.004	150.672	119.004	131.757	117.356	127.888	119.649
PC_46_76mm	115.081	120.533	118.166	118.453	119.816	118.453	121.538	118.453	127.206	113.43	147.223	110.13	153.034	110.919	175.132	111.278	174.773	117.52	161.5	117.879	156.191	119.529	144.855	120.82	130.075	121.609	126.703	124.049
PC_25_98mm	111.698	114.707	116.498	112.199	118.289	112.342	120.439	112.414	128.821	107.542	153.11	107.184	160.346	109.906	186.64	116.283	183.631	122.445	168.657	120.08	161.922	120.868	149.097	119.865	131.759	118.432	127.03	121.37
PC_45_105mm	114.404	126.016	118.705	122.79	120.64	123.149	122.79	123.005	128.238	116.482	155.262	112.683	162.86	114.69	192.823	117.988	191.246	126.159	174.043	125.084	165.943	126.805	152.395	127.091	134.259	128.023	130.389	130.532
PC_26_95mm	115.569	121.301	120.155	118.722	122.161	118.65	124.239	118.65	129.756	113.42	155.119	110.984	160.995	112.918	185.498	116.787	184.209	123.594	169.951	122.304	164.004	123.236	150.821	123.092	134.628	123.236	130.902	126.03
PC_44_104mm	113.679	121.286	117.841	117.913	119.277	118.057	121.358	118.057	129.396	111.598	155.376	107.938	163.342	109.517	189.824	111.598	190.326	120.497	174.466	119.42	167.433	121.43	152.936	122.578	133.989	122.291	129.181	126.382
PC_27_98mm	121.508	126.314	125.884	122.512	127.39	122.728	129.614	122.799	136.93	116.487	160.959	113.044	168.132	114.335	195.604	116.918	196.393	124.593	178.533	123.66	172.507	125.597	159.524	125.812	141.162	126.027	136.141	130.116
PC_43_154mm	112.64	122.977	119.769	116.775	121.979	117.274	124.617	117.488	134.669	109.004	175.519	103.158	188.28	105.725	233.55	108.291	233.194	121.266	204.962	120.839	193.983	124.047	173.808	124.76	145.149	125.259	137.877	130.534
PC_28_121mm	113.381	118.049	119.413	114.459	121.855	114.459	124.368	114.459	133.487	105.914	164.938	104.047	173.77	106.775	206.873	113.381	204.719	122.501	184.828	119.629	176.93	120.562	161.061	119.7	139.16	119.485	135.139	123.506
PC_42_68mm	114.932	111.692	116.733	110.395	117.741	110.323	119.325	110.323	124.222	106.435	140.569	104.85	145.466	106.363	162.893	108.307	162.317	113.708	151.155	112.988	146.69	113.636	137.832	113.852	126.454	113.708	123.718	115.22
PC_29_86mm	111.865	123.569	116.891	122.061	119.045	122.42	120.984	122.42	124.718	117.968	146.545	117.107	152.576	119.045	173.47	121.845	173.255	127.59	159.828	126.943	154.084	127.949	144.104	127.661	129.672	126.8	125.795	129.169
PC_41_71mm	115.12	120.959	116.778	119.878	117.499	120.022	119.085	120.238	125.572	116.345	139.845	116.49	144.314	118.58	163.273	122.401	162.119	128.239	149.721	125.789	145.684	126.149	136.529	125.212	125.284	123.698	122.617	125.212
PC_30_95mm	113.487	124.879	117.213	121.727	118.932	121.87	121.153	121.727	127.817	116.64	151.316	114.562	158.481	116.353	183.987	119.506	182.984	126.885	167.365	125.524	161.419	126.599	148.594	126.742	130.754	126.455	127.172	128.891
PC_40_95mm	114.972	127.172	119.134	124.876	121	124.876	123.153	124.876	129.11	118.991	153.726	115.33	161.118	117.053	188.533	119.995	187.242	126.885	170.376	126.311	164.132	127.675	152.578	128.177	133.488	128.679	129.828	131.55
PC_31_94mm	112.987	123.734	117.859	121.442	119.794	121.513	121.871	121.442	131.472	115.567	153.826	114.062	160.919	115.853	185.064	119.507	184.491	126.529	169.158	125.167	163.355	126.385	150.602	125.74	133.048	126.242	127.89	129.179
PC_39_85mm	113.661	122.438	118.049	120.423	119.632	120.351	121.718	120.351	126.538	115.388	147.975	114.812	154.306	116.683	176.751	120.567	175.6	126.394	161.5	124.74	156.752	125.603	146.033	125.315	130.135	124.38	126.682	126.178
PC_32_88mm	114.278	119.873	118.51	118.869	120.519	118.941	122.527	119.012	126.473	115.354	151.509	116.286	157.679	118.438	179.2	121.308	179.487	127.119	165.211	126.688	160.333	127.979	147.062	127.19	131.064	124.751	127.19	126.473
PC_38_85mm	115.751	119.276	119.707	118.197	121.578	118.053	123.52	118.125	130.714	114.096	152.296	114.24	158.411	116.47	181.216	121.506	179.921	128.052	165.245	125.75	159.49	126.038	149.275	125.391	132.872	123.664	128.7	125.894
PC_33_75mm	112.659	121.91	115.312	120.762	116.675	120.834	118.898	120.762	124.993	116.603	142.778	115.671	148.945	117.177	169.455	118.898	169.168	124.85	155.543	124.348	150.666	125.495	140.555	125.854	126.356	125.137	123.272	126.93
PC_37_100mm	114.186	125.225	119.777	122.931	121.927	122.859	124.15	122.859	129.024	117.268	156.621	113.971	164.147	115.763	191.242	118.272	190.525	125.942	173.322	125.798	167.731	127.16	154.9	127.734	135.547	127.877	130.887	130.601
PC_34_62mm	150.588	118.63	154.227	118.274	155.796	118.345	157.294	118.345	160.789	115.706	175.056	115.634	178.98	116.918	196.243	120.057	195.601	124.836	184.473	123.98	180.835	124.48	173.202	123.695	163.215	122.126	160.076	123.41
PC_36_88mm	114.979	112.454	117.864	110.651	119.379	110.723	121.47	110.579	126.664	106.467	148.953	105.096	155.3	107.405	180.475	112.093	178.527	118.225	163.596	116.565	157.753	117.575	145.851	117.359	130.343	115.844	126.664	117.936
PC_35_96mm	113.6	123.535	118.063	120.583	120.007	120.655	122.167	120.295	128.934	114.104	153.986	110.648	161.329	112.376	186.166	117.271	184.51	124.974	169.752	122.599	163.057	124.182	151.827	124.254	133.613	124.47	130.014	127.854
AC_01_133mm	151.184	96.005	159.349	92.137	161.756	92.309	164.42	92.137	173.015	85.175	205.847	82.511	215.474	84.488	252.088	88.097	251.314	97.982	229.827	96.692	219.943	99.013	203.269	100.13	179.031	97.982	173.015	103.053
AC_36_82mm	125.843	106.765	130.291	105.311	132.002	105.311	134.141	105.225	137.905	99.322	158.266	95.216	164.938	96.071	190.774	97.013	190.86	103.001	174.777	103.856	169.644	105.653	158.009	106.936	143.551	107.706	139.787	110.529
AC_02_185mm	168.255	115.804	174.865	108.937	177.183	109.108	179.758	108.937	192.034	94.944	238.132	82.153	254.7	84.299	309.383	101.983	303.374	117.006	271.869	107.477	257.791	109.452	235.557	111.083	202.164	114.259	195.468	120.869
AC_35_79mm	126.194	85.042	130.9	82.304	132.697	82.561	134.664	82.39	141.851	77.257	161.443	76.23	167.774	77.77	190.96	80.166	189.677	86.069	175.56	85.556	170.427	86.497	159.476	86.668	143.904	85.727	139.199	89.406
AC_03_170mm	146.504	92.903	155.666	86.995	158.834	87.509	162.43	87.166	174.76	77.49	216.545	72.695	230.759	75.264	283.589	78.86	283.076	92.56	249.34	91.961	236.581	94.787	212.264	96.071	181.867	95.557	175.531	101.294
AC_34_74mm	131.267	73.496	135.113	70.932	136.651	71.018	138.617	70.932	144.514	66.659	165.708	65.89	172.716	67.685	193.226	70.932	192.543	77	179.296	75.633	173.399	76.402	162.546	75.718	148.189	75.12	142.89	78.196
AC_04_149mm	152.147	97.023	160.339	91.818	162.814	91.988	165.63	91.988	174.249	82.602	213.587	76.031	225.107	78.42	270.247	85.418	265.81	96.767	239.528	93.183	230.483	94.975	209.832	96.425	185.342	96.596	179.795	101.375
AC_33_96mm	132.716	75.715	137.672	73.066	139.723	73.237	142.201	73.237	148.525	68.708	173.137	67.682	180.316	70.246	206.722	79.817	202.962	86.825	188.178	81.527	181.854	81.356	170.488	80.757	152.969	78.279	146.389	82.467
AC_05_158mm	148.612	102.246	159.068	99.675	161.554	99.76	164.21	99.76	176.638	87.933	215.719	85.533	227.889	89.39	274.255	99.675	269.627	111.588	242.202	106.703	230.803	108.417	210.834	107.988	183.751	106.617	175.952	112.016
AC_32_101mm	145.032	90.699	150.62	88.12	152.598	88.12	154.833	87.948	163.344	83.993	192.144	85.025	200.999	87.604	227.65	94.74	225.157	101.617	209.338	98.78	201.687	99.382	186.642	98.436	165.751	93.278	159.303	97.834
AC_06_111mm	163.609	101.195	169.582	100.157	171.66	100.157	173.911	100.243	178.412	93.318	210.355	90.375	219.704	92.452	249.309	100.07	247.318	108.121	227.581	105.264	221.176	106.303	207.412	106.476	186.29	104.571	182.394	107.688
AC_31_89mm	140.671	94.667	144.361	92.264	145.992	92.436	147.966	92.35	152.858	87.887	178.435	86.428	185.044	88.316	210.105	93.552	208.56	100.59	193.197	98.701	187.79	99.474	174.229	98.615	157.321	96.727	152.944	99.388
AC_07_173mm	165.466	106.224	171.982	98.937	174.125	99.108	176.44	99.023	188.271	87.62	232.853	76.989	247.942	79.304	303.926	89.42	298.782	102.023	267.49	97.994	253.686	100.994	229.681	101.595	197.359	104.424	190.929	111.454
AC_30_86mm	133.696	96.802	139.643	95.682	141.626	95.682	143.695	95.595	148.091	90.423	171.279	91.372	177.485	93.958	201.535	99.905	199.294	106.37	184.209	104.646	178.864	105.077	167.055	103.44	154.039	101.112	148.35	103.353
AC_08_98mm	135.313	82.026	139.504	78.519	141.214	78.69	143.182	78.69	151.136	73.387	177.138	70.393	185.349	72.275	213.832	77.664	211.608	85.19	193.817	82.796	188.001	83.908	173.631	83.394	154.985	82.967	150.11	86.131
AC_29_81mm	140.383	93.359	144.698	90.598	145.992	90.857	147.804	90.598	154.361	86.629	176.45	85.852	183.439	87.75	206.908	92.151	203.974	97.846	189.738	96.206	184.388	96.983	173.258	95.602	157.64	94.653	153.93	98.018
AC_09_117mm	151.756	98.607	158.849	94.591	161.156	94.591	163.463	94.42	170.555	86.986	201.573	82.714	211.997	85.277	242.161	91.344	239.341	99.376	220.03	97.924	212.254	99.12	199.437	98.693	178.331	98.095	172.52	104.076
AC_28_110mm	132.346	73.727	138.044	71.137	140.116	71.137	142.361	71.051	153.411	65.439	182.591	64.835	188.894	66.303	221.268	70.792	219.8	78.907	198.908	78.303	193.814	79.943	177.325	79.166	155.138	77.353	150.476	82.101
AC_10_154mm	131.128	106.16	140.295	103.191	142.739	103.191	145.62	103.279	155.922	89.834	201.756	83.374	214.065	86.429	261.209	91.929	258.502	105.374	230.74	102.58	220.351	105.199	196.954	106.596	167.795	107.906	160.636	113.056
AC_27_115mm	155.486	89.987	161.803	87.91	164.052	87.996	166.129	87.996	171.147	80.988	200.047	78.738	209.392	81.161	236.215	85.141	232.667	93.88	217.439	92.409	210.776	93.274	197.624	93.794	178.416	92.928	172.705	95.178
AC_11_151mm	141.537	113.841	151.06	110.958	153.594	110.958	156.477	110.958	158.399	102.92	209.51	97.678	222.528	101.522	268.135	109.036	263.766	121.355	237.119	118.035	225.673	120.132	204.268	118.734	175.961	117.336	168.622	122.84
AC_26_110mm	131.618	86.711	137.393	81.971	139.203	82.057	141.444	81.971	149.116	76.54	178.939	72.92	189.368	74.299	219.364	77.058	219.019	84.815	199.884	84.815	193.161	86.453	175.922	87.315	154.546	85.849	149.461	89.814
AC_12_125mm	146.345	100.704	154.816	97.592	157.237	97.419	159.916	97.592	165.708	88.602	203.656	82.292	213.51	84.799	248.605	89.207	247.309	99.84	226.044	97.852	217.141	100.013	200.198	102.001	176.081	102.606	169.079	107.014
AC_25_110mm	140.135	102.326	144.211	100.419	146.292	100.592	148.286	100.505	155.484	93.655	186.008	91.834	194.42	94.435	227.546	101.199	225.812	109.957	204.392	107.356	197.542	108.657	181.152	108.136	159.733	105.882	156.351	108.743
AC_13_138mm	148.811	101.92	154.935	99.208	157.122	99.033	159.572	99.033	168.408	89.847	207.951	85.385	219.499	88.709	262.279	96.583	258.255	107.694	234.284	104.194	224.923	105.681	203.227	105.331	176.631	103.582	169.983	109.006
AC_24_130mm	132.803	88.622	140.686	86.11	143.112	86.283	145.711	86.283	154.114	78.227	190.498	77.1	200.634	80.999	237.538	89.315	234.42	99.624	211.29	95.293	203.493	96.245	184.694	95.293	160.698	92.434	154.461	96.159
AC_14_138mm	151.909	106.763	161.408	102.754	163.936	102.493	166.725	102.58	175.179	92.034	215.444	87.676	226.251	91.424	265.557	96.828	264.86	108.681	239.149	105.892	228.778	108.245	210.389	109.378	186.334	108.593	179.449	113.648
AC_23_110mm	139.84	109.082	144.866	106.656	146.772	106.57	149.024	106.57	160.201	96.519	185.587	92.967	194.078	94.353	225.443	98.772	223.797	108.736	204.995	105.184	197.891	107.003	184.201	107.869	162.627	108.909	158.902	113.068
AC_15_110mm	138.205	103.284	145.415	99.983	147.499	99.983	149.845	99.81	159.053	92.426	188.674	89.559	199.185	91.731	228.372	98.246	226.722	107.801	209.87	104.414	201.357	106.064	186.763	105.369	164.352	105.109	160.964	108.67
AC_22_125mm	139.7	111.204	147.085	108.598	149.43	108.511	151.863	108.337	159.161	100.084	194.607	96.782	203.816	99.562	238.654	108.598	235.353	118.067	216.239	113.897	207.204	114.94	190.35	114.853	168.022	113.028	162.983	117.372
AC_16_115mm	156.453	89.426	162.964	85.953	165.048	85.867	167.479	85.432	176.074	81.699	207.156	83.436	216.967	85.953	249.178	93.333	247.528	102.189	227.212	98.282	219.659	99.498	202.381	97.501	180.936	92.986	173.73	95.938
AC_21_120mm	133.319	94.087	139.829	90.442	141.739	90.616	144.343	90.442	152.154	84.713	185.658	83.151	194.598	86.015	230.445	94.869	229.056	104.937	207.097	99.729	199.372	100.51	181.405	98.254	160.053	95.997	151.286	101.552
AC_17_140mm	145.952	98.17	151.859	94.174	154.031	94	156.637	94	167.236	85.66	204.332	82.619	216.756	85.66	257.761	90.872	256.371	102.601	229.613	101.037	219.362	102.601	199.207	101.384	173.057	98.778	168.713	105.12
AC_20_120mm	134.156	96.171	140.026	94.185	142.271	94.099	144.774	94.013	152.803	86.847	187.076	84.948	196.054	87.97	228.341	95.826	226.615	104.718	206.586	100.919	200.802	101.61	182.069	101.523	158.846	97.811	154.098	102.905
AC_18_115mm	142.893	111.361	148.539	107.365	150.624	107.365	153.056	107.365	159.745	99.026	194.143	91.295	203.959	92.685	238.097	97.897	236.36	106.41	215.338	105.454	208.302	107.191	191.364	108.408	167.563	110.753	162.959	115.009
AC_19_110mm	155.266	111.278	160.415	109.794	162.422	109.707	164.691	109.794	173.594	101.852	203.006	99.845	210.861	102.812	243.241	111.54	240.099	119.918	221.421	115.642	212.606	116.253	198.555	115.555	177.259	113.373	174.554	117.649
