# Supplementary material for: Phenotypic plasticity of a generalist fish species resident to lotic environments: Insights from the Great Lakes region
Source: Ecol Evol. 2023 Nov 20;13(11):e10715. doi: 10.1002/ece3.10715 (PMC10660395; doi:10.1002/ece3.10715)
Supplement: Supplementary file 1 — Appendix S1. [file ECE3-13-e10715-s001.zip › 2021 landmark data.txt]

ID	X1	Y1	X2	Y2	X3	Y3	X4	Y4	X5	Y5	X6	Y6	X7	Y7	X8	Y8	X9	Y9	X10	Y10	X11	Y11	X12	Y12	X13	Y13	X14	Y14
RR_37_219mm	139.446	191.427	151.15	196.772	154.1	196.956	157.326	197.049	169.491	209.03	231.979	215.574	251.242	210.781	316.218	198.155	310.411	182.671	273.269	185.251	256.587	182.487	226.265	181.012	184.33	184.791	172.717	177.51
RR_44_71mm	85.714	120.179	87.976	122.083	89.524	122.083	91.19	122.262	95.298	125.595	114.345	127.381	119.702	126.369	140.06	123.333	138.69	118.155	125.952	118.81	121.19	117.798	111.905	117.262	99.107	118.631	94.702	115.833
RR_38_199mm	135.764	170.187	144.37	176.783	147.185	176.943	150.08	177.104	166.166	188.203	214.102	192.627	230.509	189.169	288.498	180.643	285.844	163.914	250.214	168.74	235.576	165.281	210.161	164.397	174.37	168.579	169.464	162.868
RR_43_148mm	118.956	138.633	124.387	142.996	126.435	143.263	128.839	143.263	137.03	153.413	178.166	160.537	190.543	158.222	231.945	152.79	229.809	139.969	202.83	142.729	192.679	140.414	174.248	138.9	147.982	138.01	140.859	132.846
RR_39_161mm	136.385	163.738	141.657	166.947	144.102	167.253	147.005	167.1	155.639	177.109	202.552	182.457	216.152	179.096	263.295	172.143	262.607	158.237	231.816	160.453	219.896	157.855	198.579	157.32	167.023	157.855	158.772	153.882
RR_42_122mm	139.92	134.535	145.04	137.713	147.247	137.713	149.719	137.713	154.398	144.334	191.474	148.66	200.39	145.923	234.642	141.774	233.671	132.505	211.69	133.476	204.186	131.357	186.443	130.651	163.402	130.828	155.898	128.532
RR_40_166mm	129.58	134.895	136.755	140.297	139.323	140.032	142.246	140.209	150.395	149.686	195.389	157.215	209.915	154.646	254.998	151.28	254.643	137.463	226.035	138.26	212.749	135.249	189.986	133.566	161.732	133.92	150.926	127.897
RR_41_136mm	127.522	141.524	135.143	145.423	137.713	145.423	140.017	145.6	148.081	152.424	185.39	156.057	196.644	153.133	230.851	147.373	229.61	134.966	207.544	138.156	197.353	136.295	180.604	136.118	156.5	138.422	149.942	133.548
RR_45_205mm	182.921	184.439	194.781	188.519	197.627	188.899	200.663	188.709	211.1	201.612	272.295	208.633	292.029	204.363	354.837	195.255	351.991	177.039	312.522	179.696	295.35	176.66	266.697	176.09	227.324	177.703	221.062	172.295
RR_69_96mm	144.969	138.827	149.395	140.814	151.291	140.904	153.549	141.085	158.427	145.962	185.614	149.395	193.563	147.588	220.84	145.24	220.389	137.201	203.588	137.653	199.163	135.756	182.724	135.214	164.478	136.298	159.691	134.04
RR_46_200mm	155.555	170.66	167.274	174.132	170.052	174.305	173.351	174.219	184.462	185.59	242.882	190.972	261.805	186.458	323.785	177.691	323.177	159.288	285.764	162.066	269.705	158.941	238.021	157.205	199.219	162.934	186.545	156.163
RR_68_124mm	137.926	147.849	143.699	150.014	145.774	149.743	148.21	149.653	155.426	156.509	190.607	159.125	200.169	156.689	235.981	149.022	234.357	138.648	213.7	141.805	205.491	140.362	186.728	139.279	162.282	143.158	156.779	139.55
RR_47_192mm	149.113	176.654	160.61	182.231	163.613	182.316	166.873	182.402	176.139	194.156	233.622	200.334	251.039	195.529	305.005	184.376	302.345	170.048	268.97	173.48	253.184	171.592	226.158	172.021	192.612	171.592	181.201	166.101
RR_67_134mm	136.497	141.555	142.278	145.711	144.356	145.62	146.795	145.53	153.48	152.034	190.065	155.286	200.635	152.667	237.311	149.234	238.485	138.032	212.92	138.755	204.248	137.039	185.549	138.123	160.255	139.116	156.37	135.593
RR_48_208mm	143.083	182.795	156.236	187.938	159.44	187.938	162.897	187.938	174.617	198.478	236.925	199.321	253.283	193.84	312.893	185.24	311.291	168.462	271.748	170.569	256.74	168.124	225.796	170.654	189.203	174.195	179.507	168.883
RR_66_135mm	105.241	134.509	110.674	139.241	112.865	139.241	115.056	139.329	121.891	146.076	159.571	150.808	170.7	148.968	208.205	144.587	207.153	134.246	184.72	135.21	176.133	133.02	156.504	132.844	131.092	133.633	125.484	129.164
RR_49_179mm	170.755	168.401	179.583	174.118	182.274	174.286	185.048	174.455	195.473	182.946	248.692	188.243	264.667	184.207	317.381	176.136	316.036	159.742	282.911	162.6	268.534	160.246	241.294	159.994	205.983	163.441	197.491	157.051
RR_65_115mm	157.57	152.14	163	153.95	165.082	154.131	167.526	154.131	172.232	161.009	204.905	164.539	213.955	163	247.533	160.195	246.899	151.868	226.988	152.14	218.39	150.149	202.37	149.606	180.74	150.149	174.404	146.709
RR_50_199mm	132.792	179.316	146.182	182.875	149.063	182.96	152.198	182.791	165.927	196.011	222.45	199.4	241.433	193.553	298.38	182.96	295.753	165.164	256.941	167.537	241.518	164.232	216.095	164.486	180.079	167.961	174.825	162.961
RR_64_57mm	121.81	138.784	124.272	139.487	125.416	139.575	126.735	139.575	130.253	142.742	145.908	144.589	151.449	143.533	166.136	142.214	165.872	137.113	155.054	137.465	151.537	136.585	143.005	136.057	132.803	137.289	130.78	134.826
RR_51_147mm	150.064	183.647	159.031	186.777	161.738	186.692	164.276	186.523	172.735	194.39	216.891	196.674	228.311	192.952	268.322	180.348	264.093	168.843	238.716	174.173	229.326	173.327	210.716	172.396	182.547	177.303	176.626	173.073
RR_63_127mm	125.503	138.229	130.681	142.266	132.612	142.09	135.245	141.915	142.441	148.585	177.722	152.095	187.376	150.164	222.219	147.268	222.482	136.737	201.419	137	192.203	134.455	173.685	133.577	148.76	135.596	143.933	132.173
RR_52_152mm	164.964	161.733	175.253	164.709	177.974	164.879	180.865	164.794	187.158	173.978	232.821	179.59	246.596	176.189	295.15	168.706	292.514	155.526	262.582	158.672	250.933	155.951	229.845	155.696	201.018	157.736	193.195	151.784
RR_62_81mm	119.782	135.888	122.686	136.856	124.358	136.944	126.119	136.944	130.255	141.872	151.818	144.073	157.714	142.665	180.949	140.64	181.037	134.392	165.987	134.568	160.267	133.423	149.353	132.631	134.392	133.6	132.895	132.279
RR_53_172mm	156.064	176.984	165.938	181.001	168.449	181.335	171.294	181.419	179.243	191.879	226.439	197.235	241.836	193.553	293.3	183.093	290.538	168.281	256.982	173.553	244.514	171.628	222.673	171.377	192.967	173.72	184.683	167.361
RR_61_59mm	170.811	136.255	173.496	137.598	174.75	137.598	176.182	137.687	179.405	140.999	195.251	143.954	200.085	143.327	216.557	142.074	215.931	137.508	205.009	137.15	201.249	136.076	193.371	135.449	182.807	134.822	181.016	133.121
RR_54_147mm	127.316	172.774	135.633	177.221	138.433	177.468	140.986	177.468	149.304	185.374	190.727	190.233	203.738	187.021	244.255	182.574	243.102	168.739	216.585	170.798	205.632	168.656	187.186	167.998	159.186	170.221	151.692	164.539
RR_60_68mm	184.914	146.183	189.054	146.827	190.801	146.827	192.733	146.919	195.033	150.323	214.077	150.507	218.86	149.127	237.996	145.631	236.8	140.571	224.564	141.767	220.148	140.847	211.501	141.951	199.633	143.147	196.413	141.215
RR_55_149mm	140.757	166.234	150.258	169.177	153.117	169.261	155.892	169.177	161.441	176.24	203.483	179.771	214.666	177.165	250.402	173.213	249.393	161.778	227.111	162.534	217.105	160.516	199.447	161.862	172.708	162.702	163.88	157.91
RR_59_121mm	94.188	145.728	98.997	148.178	101.084	148.269	103.534	148.36	108.343	154.258	143.369	158.159	151.989	155.982	183.839	152.624	184.02	142.098	163.695	143.097	154.802	141.736	139.013	141.01	116.328	143.006	111.338	139.467
RR_56_141mm	113.741	130.939	121.319	134.685	123.702	134.685	126.512	134.6	132.982	141.751	169.08	146.774	180.488	144.901	218.459	140.644	218.203	129.236	192.407	129.917	183.468	128.044	165.078	127.108	141.921	128.129	136.132	123.702
RR_58_71mm	116.937	122.199	121.447	123.869	123.368	123.953	125.289	123.869	127.21	128.714	146.087	131.47	151.183	130.552	169.391	128.63	168.305	123.535	157.363	123.285	152.101	122.199	145.002	121.948	132.306	120.862	129.8	119.443
RR_57_54mm	137.001	125.073	140.494	125.754	141.687	125.84	143.135	125.84	145.606	128.992	159.664	130.781	163.327	130.185	178.322	129.674	178.408	125.84	168.78	125.158	165.031	123.88	159.834	123.965	148.588	123.369	147.651	121.665
MC_01_99mm	203.882	174.122	208.643	176.503	210.591	176.611	213.08	176.719	217.733	181.914	246.086	183.97	254.095	182.455	283.638	177.801	282.989	170.226	263.942	171.308	257.558	170.334	242.732	169.793	223.469	171.958	220.222	169.144
MC_18_49mm	192.418	141.393	195.034	141.954	196.249	142.047	197.651	142.047	199.894	145.972	211.856	147.748	216.061	146.72	229.705	145.225	228.397	140.645	220.173	141.393	217.556	140.832	211.949	140.178	203.165	140.458	200.735	139.244
MC_02_108mm	209.034	169.167	214.529	173.046	216.577	172.938	218.624	173.261	223.473	178.864	253.427	185.222	262.478	184.036	293.294	180.804	292.863	172.184	273.576	173.046	265.926	170.999	250.841	169.49	231.769	169.382	226.166	165.611
MC_17_52mm	191.608	142.822	194.681	143.101	195.984	143.101	197.567	143.194	199.429	147.198	214.232	149.153	220.005	147.942	236.484	146.918	236.112	141.984	224.939	141.891	221.774	140.96	215.443	140.587	203.712	140.96	201.012	139.377
MC_03_110mm	197.36	190.272	203.357	193.107	205.429	193.107	207.718	193.216	213.279	198.777	245.228	202.048	254.278	199.868	283.718	193.216	282.737	185.584	264.528	187.546	256.568	186.347	241.629	186.892	220.585	187.982	215.896	184.166
MC_16_81mm	199.807	146.443	203.948	148.608	205.83	148.514	207.807	148.514	211.854	153.031	235.194	155.949	241.5	154.443	263.335	151.526	262.676	145.032	248.464	145.314	242.629	143.996	232.277	142.867	217.783	144.561	213.171	142.208
MC_04_111mm	183.567	171.502	191.001	173.657	193.263	173.657	195.741	173.657	201.666	180.443	233.876	184.214	243.356	181.736	273.089	177.75	272.119	168.486	253.159	168.809	244.864	166.977	230.968	166.762	210.499	167.516	205.759	165.254
MC_15_89mm	199.952	146.869	204.454	148.37	206.329	148.276	208.393	148.276	212.707	153.997	239.905	155.779	246.939	154.184	273.199	151.652	273.199	144.806	254.91	144.524	249.565	143.399	235.872	142.555	218.522	143.493	214.207	141.711
MC_05_135mm	194.762	169.908	203.34	175.187	205.759	175.077	208.509	175.297	214.117	182.335	250.848	188.164	262.286	185.634	299.237	178.266	298.357	167.709	274.713	170.568	264.595	168.479	248.319	168.369	225.445	170.018	220.826	165.619
MC_14_77mm	250.202	193.096	254.646	193.984	256.202	193.984	258.201	193.984	262.534	198.984	282.422	200.317	291.088	198.428	313.864	194.762	312.864	188.763	295.198	189.762	291.754	188.318	281.866	187.652	266.867	189.096	264.09	188.096
MC_06_114mm	175.413	169.681	181.469	173.899	183.632	174.007	186.011	173.899	191.094	179.955	222.024	184.389	232.19	182.226	264.742	178.766	264.201	169.141	243.329	169.573	235.002	167.627	219.753	167.735	198.989	168.6	193.365	164.707
MC_13_72mm	255.718	173.587	259.539	174.823	261.111	174.823	263.022	174.936	266.617	179.318	287.515	181.452	293.807	180.553	315.603	178.643	315.491	172.352	300.997	172.576	296.054	171.453	285.043	170.554	272.122	171.228	267.965	169.093
MC_07_110mm	203.942	170.172	210.011	172.159	212.108	172.159	214.315	172.159	219.171	177.676	250.292	181.208	258.569	179.663	286.6	177.456	286.821	170.282	267.287	168.958	260.335	167.634	246.54	167.082	225.462	168.406	221.82	165.096
MC_12_70mm	249.219	175.665	253.442	177.109	255.219	177.109	256.886	177.109	261.33	180.776	279.108	181.331	285.33	179.665	306.219	175.998	304.774	170.443	290.886	171.665	285.886	170.776	277.33	171.443	264.664	173.109	260.886	170.998
MC_08_125mm	195.242	168.976	202.574	172.369	204.873	172.478	207.28	172.478	212.752	178.716	249.415	182.437	259.921	180.03	293.41	177.075	293.41	166.569	272.288	167.116	262.986	165.255	246.46	165.365	222.493	165.584	217.896	163.176
MC_11_102mm	165.7	166.672	172.181	169.048	174.341	169.264	176.501	169.264	180.066	174.881	209.339	178.23	217.872	176.393	244.769	172.829	242.932	165.052	225.758	165.7	219.277	164.295	205.774	163.215	188.491	165.268	184.711	162.567
MC_09_96mm	200.954	169.339	205.548	171.309	207.408	171.418	209.596	171.418	214.3	176.45	241.867	179.951	249.524	178.419	276.216	175.794	276.325	168.027	259.479	167.589	252.259	165.511	238.694	164.307	220.426	166.386	217.144	164.307
MC_10_101mm	193.82	164.218	199.114	167.783	201.167	167.891	203.436	167.891	207.325	173.509	237.036	179.451	246.219	177.615	274.201	174.157	273.336	165.73	254.97	166.703	246.975	165.298	234.119	164.65	215.104	165.19	211.323	160.653
MC_19_45mm	148.197	90.731	150.397	90.665	151.463	90.665	152.73	90.665	154.463	93.265	165.33	93.398	169.063	92.131	180.663	90.531	179.996	87.265	172.196	87.731	170.196	87.131	166.73	87.265	156.797	88.798	154.863	87.531
MC_74_182mm	75.546	106.504	85.82	110.066	88.491	110.134	91.436	109.997	100.066	117.737	146.914	118.901	163.01	115.066	209.927	110.203	210.748	95.888	180.133	96.916	166.982	94.176	142.736	93.833	108.833	97.874	102.326	94.313
MC_20_47mm	138.294	103.969	140.848	104.465	142.124	104.536	143.472	104.607	145.741	107.019	158.507	107.799	162.62	106.735	174.747	105.246	174.535	101.841	166.166	101.983	162.833	101.203	157.443	100.494	148.294	102.622	146.379	100.494
MC_73_81mm	87.985	90.388	92.401	92.011	94.219	92.011	96.102	92.141	100.582	95.842	122.4	97.076	128.244	95.647	149.088	93.375	149.412	87.141	136.88	87.531	129.348	86.297	119.153	86.297	104.348	88.115	100.972	85.258
MC_21_80mm	139.103	101.079	142.98	102.439	144.749	102.439	146.585	102.371	150.122	106.521	172.433	107.201	179.031	105.5	200.322	102.371	199.777	95.978	185.629	96.998	180.119	95.705	169.44	95.909	154.475	98.902	150.598	96.182
MC_72_76mm	84.795	100.336	88.376	101.957	90.066	101.89	91.89	102.025	96.214	106.079	116.416	107.43	122.632	105.741	143.443	102.565	142.564	96.755	128.511	97.836	123.916	96.687	113.984	97.295	99.998	98.984	95.268	96.214
MC_22_45mm	130.928	115.493	133.008	116.432	134.015	116.432	135.223	116.5	136.968	118.58	148.913	119.989	152.939	119.385	163.677	119.117	163.945	116.164	156.429	115.292	153.073	114.285	147.369	113.882	139.853	115.157	137.504	112.876
MC_71_107mm	83.985	93.486	88.569	96.742	90.363	96.875	92.423	96.808	97.805	101.991	125.579	106.044	136.741	104.25	162.986	100.928	161.79	91.493	146.907	93.287	138.004	91.692	123.054	91.626	104.383	92.49	98.868	88.569
MC_23_74mm	132.902	113.849	136.348	114.862	137.97	115.133	139.727	114.997	143.375	119.592	162.767	122.159	169.861	120.335	187.901	118.173	187.023	112.768	174.996	113.038	169.793	112.092	159.591	111.281	147.294	112.362	144.862	109.93
MC_70_94mm	73.478	89.152	78.118	91.534	79.873	91.472	82.067	91.472	86.456	95.609	111.91	97.616	119.433	95.86	143.007	93.791	143.007	86.707	128.838	87.396	121.001	85.829	108.274	86.08	91.66	87.271	87.083	84.324
MC_24_77mm	138.514	97.364	141.847	98.005	143.45	98.069	145.116	98.069	148.706	102.684	169.666	105.312	175.05	104.158	196.843	100.569	195.497	95.825	181.908	96.338	176.78	95.184	165.563	93.774	152.936	95.441	150.372	93.518
MC_69_85mm	88.161	97.209	92.243	98.501	93.875	98.433	95.712	98.501	100.338	102.855	122.786	104.896	129.181	103.399	151.561	101.222	151.357	94.352	138.228	95.168	130.881	93.535	118.501	93.195	103.807	95.576	99.93	92.651
MC_25_91mm	142.518	101.565	147.091	102.793	148.729	102.793	150.845	102.588	154.122	107.503	180.537	110.097	188.318	108.322	212.685	106.001	212.003	98.971	196.031	98.698	189.819	97.265	177.192	97.333	161.288	98.152	156.033	95.899
MC_68_85mm	78.91	88.012	82.82	89.487	84.615	89.423	86.666	89.551	90.641	93.205	112.948	94.743	119.679	93.269	138.653	90.192	138.14	84.038	126.987	85.064	119.743	83.589	109.294	83.846	94.679	85	90.576	83.076
MC_26_87mm	152.532	106.809	157.387	109.128	159.199	109.2	161.3	109.272	164.416	113.041	188.763	114.925	197.241	112.823	218.617	108.983	217.313	102.461	204.632	103.693	197.386	102.823	185.792	103.838	171.01	105.287	166.3	101.664
MC_67_78mm	85.621	89.085	89.02	90.719	90.719	90.654	92.614	90.523	97.386	94.444	117.908	95.948	123.791	94.641	146.078	91.765	145.882	85.882	131.307	86.732	125.033	85.49	114.51	85.098	100.065	86.667	97.124	84.51
MC_27_95mm	87.686	108.361	92.458	110.385	94.409	110.602	96.506	110.819	100.554	114.939	126.361	117.614	133.951	116.168	157.879	114.795	158.313	107.349	142.192	107.277	135.542	105.614	123.686	104.674	106.482	105.976	101.494	103.229
MC_66_104mm	109.15	95.862	114.235	97.557	116.336	97.76	118.438	97.76	122.845	102.371	150.098	104.879	157.42	102.777	183.114	100.065	182.775	91.795	166.03	91.659	158.708	90.235	146.912	90.642	128.472	92.947	125.353	90.71
MC_28_101mm	92.832	119.993	96.874	122.121	98.576	122.192	100.562	122.263	105.668	126.73	133.042	129.851	141.836	128.149	168.217	126.092	167.863	116.873	149.779	117.795	143.042	116.093	129.354	115.313	110.49	117.937	106.093	114.391
MC_65_103mm	84.32	92.438	88.968	94.664	90.867	94.795	92.896	94.86	97.544	99.574	126.611	100.556	134.14	98.592	162.094	95.384	161.767	87.201	144.68	88.314	137.544	86.284	122.945	86.415	103.371	89.492	98.134	86.743
MC_29_106mm	72.557	97.275	77.009	100.331	79.202	100.597	81.594	100.597	86.577	105.912	114.55	109.434	123.321	107.64	149.699	105.58	149.3	96.544	132.955	97.607	125.248	95.613	111.095	95.547	92.889	96.477	87.972	92.623
MC_64_106mm	82.468	91.299	87.143	93.636	88.831	93.571	91.104	93.571	97.532	98.701	125.584	100.455	132.857	98.117	161.169	95.195	161.039	87.013	141.234	87.532	133.636	86.039	119.545	86.039	102.468	88.701	98.247	85.584
MC_30_130mm	114.602	106.729	121.017	108.624	123.35	108.77	125.829	108.697	132.026	114.894	170.591	117.227	179.704	115.404	215.353	111.03	214.259	100.24	193.19	100.751	184.88	99.147	164.904	99.366	139.68	102.063	134.723	98.709
MC_63_97mm	93.766	100.752	97.738	102.259	99.656	102.396	101.3	102.259	104.725	106.642	132.806	107.875	140.067	105.684	166.368	101.711	165.135	93.971	149.313	95.821	142.738	94.519	128.765	94.862	111.094	97.327	106.437	95.136
MC_31_122mm	81.269	108.57	87.053	111.533	89.311	111.744	91.427	111.886	97.283	117.67	131.427	121.198	140.668	118.376	172.061	113.367	171.144	102.926	149.345	105.748	142.22	104.549	125.924	105.536	104.902	106.383	99.328	102.715
MC_62_95mm	89.313	97.894	94.119	99.611	96.178	99.817	97.757	99.748	103.73	104.279	128.306	105.446	136.27	103.386	159.611	99.748	158.444	92.814	144.233	94.05	135.995	93.226	124.325	93.638	108.055	95.286	102.219	92.265
MC_32_109mm	92.924	94.853	97.78	97.78	99.842	97.713	101.97	97.78	107.425	103.766	136.093	106.76	144.541	104.698	174.274	100.174	172.146	91.128	154.386	93.257	146.537	91.926	132.701	92.192	114.209	92.991	109.886	89.731
MC_61_102mm	73.005	88.272	78.345	90.282	80.418	90.345	82.617	90.534	87.958	95.497	113.654	97.57	121.005	95.371	146.827	92.293	147.078	84.502	128.607	84.879	124.209	83.497	110.827	83.308	93.235	85.633	88.586	83.12
MC_33_94mm	90.291	98.096	94.061	99.221	95.98	99.419	97.964	99.353	102.859	104.777	128.458	107.092	135.403	105.24	160.804	100.478	160.738	93.135	143.606	94.591	137.983	93.731	126.011	94.061	108.349	94.988	104.645	93.202
MC_60_101mm	92.551	97.003	96.936	99.66	99.062	99.527	101.122	99.461	106.105	104.843	132.482	107.633	140.255	105.839	169.29	100.989	168.36	93.415	149.823	95.142	143.91	93.88	129.359	93.614	111.885	95.076	107.7	92.551
MC_34_98mm	90.796	97.596	96.196	98.729	98.396	98.729	100.463	98.796	104.596	103.529	131.728	105.063	138.861	102.996	163.727	100.396	162.727	92.196	147.661	93.063	140.594	91.463	128.595	91.73	110.996	93.663	105.463	90.863
MC_59_100mm	82.228	97.897	86.313	99.571	88.388	99.705	90.464	99.638	96.491	104.794	124.212	106.401	131.98	104.526	158.764	102.785	158.63	94.214	142.426	94.482	135.194	92.674	118.99	92.406	99.839	95.285	95.754	92.272
MC_35_102mm	90.797	97.05	95.587	99.245	97.383	99.312	99.644	99.112	105.963	105.365	135.098	107.427	144.078	105.232	173.346	101.108	172.681	92.66	153.923	93.791	146.872	92.46	132.371	92.261	111.152	93.857	107.56	91.529
MC_58_93mm	80.861	100.196	85.446	102.256	87.506	102.323	89.499	102.389	95.08	107.239	119.398	108.9	126.441	106.907	151.823	102.854	151.158	94.748	135.876	97.273	128.7	96.143	116.276	96.476	99.864	97.804	94.615	95.213
MC_36_93mm	87.972	97.58	92.673	98.942	94.581	99.079	96.694	99.147	101.804	105.143	127.085	108.21	133.695	106.438	158.976	102.418	157.136	94.718	141.123	96.558	135.467	95.74	123.678	95.263	107.46	96.149	103.099	93.287
MC_57_121mm	66.902	90.514	72.54	93.803	74.537	93.921	76.828	93.568	81.997	99.736	115.536	104.317	124.288	102.144	155.36	97.797	153.774	88.282	134.508	89.692	126.109	88.164	110.837	88.517	89.692	89.692	83.759	85.051
MC_37_104mm	86.908	97.169	91.665	99.343	93.499	99.479	95.674	99.615	101.993	104.847	129.105	106.682	137.191	104.847	164.439	101.042	163.624	92.752	145.753	94.179	140.181	92.752	124.824	93.092	106.206	94.722	102.197	92.276
MC_56_106mm	79.727	100.337	85.49	102.099	87.659	102.099	89.761	102.303	94.981	107.252	123.658	109.489	131.794	107.523	157.42	103.048	156.403	94.913	140.946	96.744	133.488	95.388	119.658	94.845	100.676	97.083	95.388	93.761
MC_38_105mm	85.402	98.478	89.625	101.339	91.668	101.203	93.711	101.066	99.228	105.561	128.989	106.447	137.298	104.335	164.539	101.679	163.722	93.234	145.947	94.12	139.137	92.826	123.949	92.894	104.335	95.482	100.249	92.826
MC_55_149mm	88.676	97.247	95.533	101.532	97.577	101.664	100.148	101.73	107.268	108.455	148.606	112.279	159.815	109.18	199.702	102.06	198.713	89.731	173.198	92.698	163.77	90.984	142.277	92.038	116.894	95.796	111.158	89.599
MC_39_113mm	95.68	100.295	100.984	102.982	102.982	103.12	105.255	103.395	111.317	108.286	141.557	111.523	151.063	109.732	182.13	104.084	180.821	95.404	161.533	97.815	154.92	96.507	139.146	96.162	117.31	98.435	112.832	94.785
MC_54_87mm	71.846	90.556	76.836	92.053	78.707	92.053	80.64	92.116	84.632	97.23	107.208	100.161	113.757	98.539	136.271	95.546	134.463	88.873	120.867	89.808	115.316	88.249	104.464	87.688	89.808	88.561	84.881	86.128
MC_40_134mm	76.998	98.028	83.381	101.791	85.464	101.724	87.95	101.858	94.333	108.039	130.615	111.466	140.962	108.577	177.983	104.142	176.84	92.451	153.929	94.266	144.119	92.653	126.18	92.855	103.739	94.87	98.163	90.973
MC_53_123mm	81.923	98.666	88.301	101.058	90.427	101.058	92.819	100.992	98.932	106.041	132.153	107.902	141.654	105.377	172.749	101.723	171.885	91.889	150.624	92.221	143.049	90.76	127.303	91.889	106.041	94.613	99.663	90.56
MC_41_112mm	89.578	94.704	94.637	98.684	96.66	98.752	98.954	98.752	104.957	104.687	133.49	109.207	142.326	107.453	171.061	104.215	169.847	94.839	152.849	96.391	145.294	94.907	131.466	94.502	111.905	94.772	107.251	90.86
MC_52_143mm	80.841	95.31	88.075	99.225	90.332	99.225	92.588	99.225	99.823	105.796	137.721	108.186	149.27	105.464	188.893	99.093	188.23	88.606	163.407	90.863	153.185	89.137	132.809	89.203	108.119	92.588	102.279	87.876
MC_42_115mm	91.372	98.717	97.481	100.982	99.678	101.188	101.943	101.257	108.053	107.779	138.876	111.417	147.458	109.152	178.761	104.003	177.114	93.98	158.235	96.52	150.615	94.873	135.581	94.941	114.918	95.765	109.083	92.333
MC_51_106mm	84.355	92.453	89.647	94.43	91.56	94.43	93.856	94.493	99.275	99.849	129.434	101.634	137.468	99.849	166.862	97.235	166.288	88.564	148.18	89.392	140.465	87.671	125.29	87.352	105.906	89.074	100.168	86.268
MC_43_99mm	87.744	94.099	91.912	95.808	93.689	95.808	95.739	95.808	100.591	100.455	128.336	102.641	136.673	101.001	162.231	97.858	161.069	90.341	146.445	91.297	138.586	89.794	124.646	90.067	105.853	91.024	101.548	88.632
MC_50_86mm	81.587	90.857	85.587	91.873	87.365	91.809	89.269	91.809	93.904	96.063	116.253	96.952	122.349	95.238	144.888	93.015	143.428	85.968	131.364	86.666	124.888	85.269	113.206	85.269	97.333	88.127	93.65	85.206
MC_44_100mm	97.578	96.609	102.63	98.824	104.637	98.893	106.782	99.031	111.834	103.806	140.138	104.983	147.958	103.114	175.087	101.038	174.533	92.734	157.301	93.218	149.55	91.696	136.125	91.28	117.647	93.564	113.426	90.865
MC_49_113mm	65.505	86.35	70.763	88.206	72.557	87.959	74.66	88.02	82.206	93.093	114.185	94.268	121.979	92.227	150.495	89.752	149.69	80.66	131.505	80.845	124.886	79.608	107.629	79.67	86.288	82.453	81.154	79.423
MC_45_101mm	67.91	93.633	72.926	95.82	74.598	95.82	76.656	95.82	82.251	100.707	107.46	101.993	114.791	99.807	141.093	97.235	141.222	88.939	123.28	89.775	117.685	88.103	104.437	87.974	87.267	91.383	82.058	88.231
MC_48_142mm	78.181	97.036	84.377	100.538	86.397	100.673	88.821	100.74	97.239	107.946	132.39	110.504	144.107	107.339	178.989	101.279	178.854	89.764	155.151	91.717	145.858	90.303	127.07	91.111	104.309	93.602	100.067	89.629
MC_46_123mm	91.194	97.884	97.338	101.501	100.136	101.706	102.525	101.911	108.191	107.508	142.32	110.58	151.945	108.191	185.665	103.413	184.709	93.583	163.481	95.29	154.471	93.925	137.611	94.266	116.45	96.45	109.42	91.399
MC_47_123mm	68.156	92.497	74.162	95.153	76.059	95.153	78.398	95.279	84.341	101.159	118.04	105.142	128.914	102.234	160.4	97.934	159.641	87.25	139.03	88.514	129.8	87.186	113.93	87.25	92.118	89.589	86.807	85.542
SC_36_123mm	142.978	156.912	149.634	158.953	151.853	159.042	154.338	159.131	160.64	164.633	194.631	165.432	204.039	162.592	235.457	160.018	235.457	149.901	214.689	150.256	206.613	148.924	189.306	149.812	168.006	152.563	161.261	149.191
SC_66_198mm	50.837	111.854	60.271	118.641	63.054	118.438	66.244	118.234	78.529	127.193	129.908	129.772	143.822	125.836	196.355	119.456	194.998	104.117	163.03	105.135	148.437	102.691	122.646	104.184	87.216	106.967	80.904	100.994
SC_37_143mm	149.89	153.55	158.081	157.036	160.696	157.297	163.571	157.297	170.02	165.227	211.327	168.539	223.266	165.576	263.091	161.044	262.22	148.321	237.035	149.977	226.577	148.147	206.795	149.018	180.129	150.064	173.68	145.794
SC_65_179mm	65.123	117.323	76.025	121.799	78.986	121.872	81.873	122.016	91.259	129.813	139.272	134.94	154.505	131.691	198.619	124.904	197.608	110.392	169.162	113.352	156.455	111.547	134.506	112.341	102.522	113.497	94.147	107.143
SC_38_158mm	166.107	155.9	173.871	160.436	176.401	160.785	179.193	160.872	186.783	169.945	234.416	176.314	245.758	173.522	292.257	166.805	290.861	152.846	260.85	155.376	249.858	153.719	228.048	153.37	197.601	155.463	189.487	149.095
SC_64_180mm	82.046	120.817	90.101	127.165	92.558	127.165	95.289	126.892	105.118	136.175	154.332	143.547	170.236	139.725	221.089	130.919	219.45	115.288	187.369	120.203	172.557	118.496	148.598	119.042	115.971	118.838	110.92	113.582
SC_39_152mm	142.988	143.073	151.364	147.432	154.013	147.432	157.09	147.518	163.158	157.176	207.003	163.244	218.456	161.192	257.857	155.893	257.002	142.988	232.986	145.295	222.558	142.902	202.217	142.048	175.808	141.278	167.09	136.663
SC_63_208mm	61.533	118.243	68.768	124.089	71.472	124.235	74.249	124.235	83.53	132.713	133.224	140.678	148.132	137.171	197.607	132.713	196.804	117.658	165.452	119.266	151.786	116.416	127.451	116.416	94.638	116.416	88.061	109.912
SC_40_141mm	144.978	138.777	152.664	142.533	155.022	142.533	157.642	142.62	163.581	150.568	202.882	155.284	213.45	152.576	250.218	146.113	249.257	134.934	226.55	137.991	217.991	136.332	198.428	136.768	174.061	137.467	168.384	132.751
SC_62_209mm	44.707	111.768	56.937	117.543	59.927	117.611	63.188	117.679	73.787	127.191	128.618	131.743	146.759	127.463	197.445	118.29	195.203	102.188	165.715	104.294	154.097	102.459	124.201	103.343	88.327	106.332	81.601	99.402
SC_41_121mm	143.58	149.823	149.823	151.643	152.164	151.73	154.418	151.904	159.1	158.146	193.781	160.834	201.758	158.753	234.011	152.771	232.711	143.233	213.463	145.748	205.486	144.274	189.012	144.274	167.337	146.355	162.221	142.973
SC_61_51mm	106.154	91.407	108.461	92.251	109.868	92.476	111.219	92.533	113.302	94.728	128.161	96.585	132.27	96.022	146.454	96.867	147.242	92.758	137.617	90.9	134.521	89.718	126.529	89.099	116.792	90	114.034	88.142
SC_42_132mm	144.287	143.772	150.896	147.72	153.557	147.977	156.217	148.235	162.226	153.728	200.679	157.848	210.979	155.617	246.257	151.239	246.085	139.909	223.683	141.626	214.928	139.909	197.16	139.222	171.496	141.712	163.685	136.733
SC_60_68mm	114.475	99.624	117.267	100.634	118.931	100.574	120.653	100.515	124.455	103.545	143.05	103.604	148.218	102.178	166.099	99.802	165.683	94.218	153.267	94.931	149.881	94.218	139.96	94.99	126.713	96.891	124.04	95.05
SC_43_124mm	142.562	144.186	148.203	147.434	150.425	147.604	152.989	147.604	159.228	155.211	196.065	161.536	205.039	159.656	242.218	154.186	240.765	142.733	220.68	145.04	211.108	142.733	192.732	141.793	166.493	142.22	163.16	138.716
SC_59_51mm	110.934	99.901	113.916	99.901	115.05	99.901	116.362	99.841	118.926	102.644	133.3	101.988	137.535	100.497	151.252	97.634	150.119	93.4	141.054	94.712	137.773	94.354	130.437	95.129	121.193	96.68	118.747	95.845
SC_44_105mm	143.842	142.468	148.998	145.389	151.06	145.389	153.552	145.389	158.106	151.576	186.033	155.357	194.711	153.724	224.27	151.232	223.927	141.952	205.538	142.382	199.008	141.179	183.541	140.147	165.496	140.491	160.856	137.484
SC_58_48mm	109.682	118.867	112.724	119.582	113.678	119.582	114.573	119.702	116.6	122.326	129.364	123.578	132.883	122.565	145.706	120.596	145.109	116.421	136.223	117.734	133.419	117.197	127.932	117.316	119.344	117.435	117.435	116.362
SC_45_149mm	156.011	148.99	163.898	151.504	166.151	151.677	169.012	151.504	176.119	158.264	217.635	161.558	229.856	158.351	270.592	153.237	268.685	141.45	244.33	141.97	233.929	140.15	213.648	141.623	183.919	143.443	177.419	139.716
SC_57_87mm	140.79	139.533	144.228	140.623	145.989	140.623	147.918	140.707	152.362	145.402	175.003	147.415	182.046	145.738	204.687	143.977	204.771	136.598	188.839	136.262	183.64	135.591	172.739	135.843	156.136	137.185	152.865	134.753
SC_46_109mm	134.013	144.388	138.472	147.131	140.358	147.303	142.587	147.389	149.446	153.219	178.598	156.306	186.829	154.419	216.582	150.304	214.781	141.644	197.033	142.93	189.316	141.215	174.997	141.215	154.248	141.558	150.132	138.557
SC_56_75mm	145.995	141.777	149.868	142.982	151.676	143.154	153.57	143.154	157.702	146.425	178.017	147.114	183.871	145.22	204.014	142.035	203.067	135.923	190.241	137.3	184.215	136.44	174.918	137.128	161.748	138.764	157.013	136.612
SC_47_96mm	134.358	131.952	139.093	132.805	141.188	132.883	143.362	132.961	148.562	137.928	173.71	139.636	182.093	138.316	209.648	135.212	208.018	127.217	191.33	127.45	186.052	126.441	171.46	126.518	152.986	127.527	148.717	125.897
SC_55_81mm	146.604	164.753	151.009	165.987	152.771	166.163	154.621	166.163	159.203	169.951	180.259	170.216	186.779	168.454	207.66	164.665	206.69	159.115	193.299	159.731	186.955	158.762	177.264	159.555	162.374	161.67	158.498	159.291
SC_48_99mm	135.21	131.966	139.534	134.283	141.387	134.283	143.472	134.437	148.568	139.07	173.973	141.233	181.618	139.148	206.791	135.75	206.637	128.183	190.266	129.109	183.78	127.642	170.73	128.492	153.51	130.731	149.186	127.024
SC_54_143mm	129.898	136.556	138.299	140.598	140.756	140.756	143.292	140.994	149.316	148.365	191.479	152.961	202.733	150.267	240.855	146.383	239.825	133.703	216.444	136.001	205.587	134.02	187.279	133.782	160.411	135.288	152.803	129.423
SC_49_146mm	140.893	127.411	148.068	130.959	150.434	131.117	152.957	131.196	158.949	138.607	198.528	144.284	210.197	141.13	250.88	136.872	248.751	123.627	224.152	126.623	213.903	124.336	194.507	125.519	169.829	126.071	163.364	121.025
SC_53_136mm	134.029	128.68	142.091	131.936	144.262	132.169	146.975	132.169	154.649	139.533	190.308	142.246	201.238	139.068	235.966	134.727	234.726	124.107	212.71	124.805	203.098	123.022	186.277	123.642	161.393	125.58	156.897	121.161
SC_50_97mm	122.07	123.067	127.057	125.062	129.052	125.292	131.124	125.446	136.341	130.203	162.044	132.735	169.793	130.893	195.726	129.052	194.729	120.919	177.542	121.379	170.407	119.845	158.668	119.692	141.405	121.149	137.415	117.927
SC_52_122mm	120.225	134.803	126.44	137.258	128.972	137.335	131.427	137.488	137.948	142.398	171.4	144.086	180.376	141.631	211.603	136.491	210.605	126.9	192.038	129.049	183.215	127.437	167.027	128.205	143.319	131.043	137.718	127.054
SC_51_110mm	125.656	128.679	131.005	130.23	132.943	130.462	135.346	130.462	141.47	136.664	170.926	140.307	179.841	138.756	211.003	136.819	210.383	127.439	191.623	128.137	183.949	126.276	167.128	125.191	146.353	125.889	142.632	123.02
SC_67_124mm	128.6	115.236	134.501	117.013	136.562	117.084	138.979	117.013	144.382	123.269	179.145	126.61	188.671	124.548	220.59	120.212	218.671	110.757	200.187	112.25	191.088	110.686	175.022	110.828	151.633	111.539	145.733	108.695
SC_86_39mm	92.405	103.533	93.896	104.278	95.043	104.336	96.191	104.336	98.313	106.171	109.326	106.974	112.825	106.228	122.232	105.827	122.633	102.787	116.438	102.213	113.513	101.353	108.179	101.066	99.804	102.099	97.739	100.894
SC_68_98mm	115.044	107.276	120.401	108.482	122.276	108.749	124.419	108.682	127.834	113.772	154.954	116.249	163.191	114.24	188.369	111.495	187.164	103.861	172.432	104.397	166.807	103.057	152.946	102.589	134.664	103.928	129.709	101.718
SC_85_51mm	89.231	91.966	91.054	92.194	92.137	92.251	93.504	92.308	96.182	95.043	109.857	95.783	113.96	94.644	127.407	92.877	126.951	88.889	118.233	89.231	114.644	88.775	107.464	88.832	97.835	89.8	96.182	88.718
SC_69_106mm	119.52	116.643	123.835	118.698	125.89	118.835	128.218	118.972	133.492	123.218	164.177	124.794	173.903	122.054	201.232	116.369	199.862	107.328	183.903	109.52	175.136	108.698	161.095	109.999	139.657	113.15	134.246	109.109
SC_84_48mm	147.594	100.116	150.492	101.043	151.768	101.101	153.101	101.043	155.188	103.594	168.463	104.695	171.768	103.884	185.913	102.609	185.333	98.609	176.116	98.782	173.043	98.087	166.724	97.391	157.681	98.724	155.536	97.623
SC_70_157mm	128.229	112.991	136.801	116.461	139.386	116.529	141.698	116.529	148.705	123.74	192.582	126.801	204.827	123.808	247.683	118.774	248.567	106.053	219.792	107.209	209.18	105.509	188.024	107.481	158.977	109.522	153.671	104.76
SC_83_89mm	77.032	92.903	81.102	94.241	83.02	94.415	85.171	94.357	89.299	99.24	114.472	102.496	121.914	101.101	145.634	100.519	146.797	93.194	131.042	92.613	124.705	90.869	111.914	90.055	93.892	90.229	90.229	87.962
SC_71_116mm	105.838	115.972	111.543	118.589	113.623	118.455	115.972	118.254	121.274	123.22	152.213	125.301	160.871	123.489	192.213	116.979	191.072	107.449	171.743	109.999	164.092	108.657	148.656	109.462	127.65	112.885	121.341	108.858
SC_82_82mm	69.216	93.563	72.52	94.954	74.143	95.07	76.056	95.07	81.679	100.172	102.085	102.143	108.809	100.693	130.78	98.78	130.664	91.94	115.881	92.288	110.722	91.128	99.708	90.723	85.273	91.07	82.665	89.041
SC_72_184mm	88.296	113.484	96.461	118.743	99.091	118.951	101.928	119.089	113.138	128.223	162.407	133.205	176.8	129.123	224.477	122.618	224.684	107.879	192.992	110.993	181.09	108.571	155.348	110.232	122.064	112.654	117.082	106.426
SC_81_79mm	97.226	100.73	101.23	101.856	102.857	101.856	104.922	101.981	110.928	105.422	130.573	105.485	136.579	103.858	156.663	101.355	155.724	95.537	144.588	95.787	137.956	94.661	126.632	95.349	113.055	97.414	107.737	95.349
SC_73_219mm	90.836	117.479	101.465	122.933	104.122	123.143	107.199	123.073	116.36	132.303	174.889	139.646	191.742	135.94	248.383	128.247	245.866	111.814	211.042	115.87	197.336	112.654	168.596	113.423	132.024	113.423	123.842	106.92
SC_80_76mm	113.782	104.083	117.824	104.891	119.503	105.078	121.306	104.953	124.974	108.373	144.808	108.995	150.466	107.503	171.357	103.958	170.487	98.238	156.933	99.606	151.834	98.922	141.637	99.357	129.264	101.036	125.161	98.798
SC_74_225mm	81.337	117.114	93.376	123.954	95.771	123.954	98.507	123.818	109.931	132.779	163.22	138.867	183.879	135.036	240.726	130.932	240.726	112.12	207.275	112.599	189.557	108.152	159.184	105.895	124.091	111.231	112.53	103.979
SC_79_81mm	105.412	104.174	109.541	105.412	111.467	105.619	113.325	105.619	117.797	109.334	140.022	109.953	145.871	108.44	167.614	106.72	166.788	99.839	153.577	100.321	148.417	99.082	136.444	99.701	121.719	101.765	117.247	99.151
SC_75_195mm	38.731	117.883	45.914	124.503	48.308	124.573	51.195	124.503	61.336	133.165	113.236	139.291	128.446	135.066	177.67	128.869	177.248	112.884	145.911	114.996	133.657	113.095	106.264	112.743	72.04	115.63	62.463	109.01
SC_78_147mm	84.662	103.506	91.441	107.98	93.678	108.183	96.321	108.319	103.235	115.301	139.974	120.995	152.582	118.351	188.236	114.42	189.66	102.964	165.325	103.777	156.039	101.337	137.466	101.744	111.708	103.303	106.896	97.88
SC_76_184mm	57.619	109.693	64.585	114.292	67.155	114.63	69.725	114.495	79.666	123.895	129.846	128.223	144.183	124.436	191.794	117.2	189.697	103.674	160.076	105.973	148.038	103.742	124.639	103.809	90.081	106.244	84.4	101.78
SC_77_163mm	58.54	106.173	63.649	110.936	65.443	111.005	67.653	111.005	73.244	118.806	113.974	127.504	128.747	125.433	169.338	119.704	168.51	107.07	142.968	109.556	132.475	107.07	111.42	105.69	84.911	105.483	81.045	100.443
AC_43_207mm	74.458	117.857	85.427	122.656	88.238	122.793	91.118	122.793	102.705	133.695	152.618	138.905	169.004	133.626	220.973	128.553	220.905	110.795	188.064	112.852	173.597	109.081	148.641	108.67	114.36	110.658	107.436	105.516
AC_52_85mm	101.048	105.977	104.569	108.442	106.47	108.582	108.371	108.794	111.681	112.596	135.13	115.765	142.101	114.357	164.564	111.61	163.719	104.71	149.987	105.907	144.777	104.78	132.313	104.569	116.962	104.991	113.441	102.104
AC_44_199mm	88.147	124.81	97.012	130.129	99.848	130.483	102.614	130.909	110.414	138.922	159.558	143.886	175.869	139.915	229.551	133.036	228.275	117.08	193.739	120.413	179.06	118.144	154.736	118.711	121.832	120.981	111.762	114.811
AC_51_113mm	111.049	105.227	116.943	108.138	119.002	108.493	121.345	108.422	128.445	115.878	160.965	121.771	171.402	119.712	205.91	116.162	203.922	106.079	183.331	107.215	174.953	105.298	158.693	105.156	135.191	104.304	130.433	100.115
AC_45_209mm	69.739	120.103	77.847	126.08	80.527	126.286	83.206	126.493	91.726	136.387	147.586	141.265	163.32	137.486	218.631	130.753	216.226	115.087	184.483	117.217	170.329	114.262	142.777	112.751	105.88	116.942	96.81	110.758
AC_50_145mm	98.883	105.799	106.152	109.258	108.552	109.399	111.163	109.54	116.739	118.01	158.099	124.221	170.451	121.962	208.14	117.304	206.799	105.305	184.567	106.858	174.968	104.529	154.358	102.764	127.75	103.259	122.527	100.224
AC_46_203mm	73.819	119.455	82.376	124.345	84.549	124.549	87.266	124.956	96.026	135.347	149.2	145.465	167.129	143.088	221.729	138.267	220.303	122.444	187.502	123.734	171.272	120.067	146.212	117.622	110.22	117.214	104.583	111.102
AC_49_163mm	98.276	108.595	105.677	112.794	108.097	112.936	110.659	113.078	118.629	120.764	163.177	124.108	175.915	121.547	215.98	119.269	216.122	106.389	189.579	105.82	181.11	103.329	159.619	102.404	127.667	104.467	124.037	100.98
AC_47_195mm	53.654	103.058	62.801	106.15	65.506	106.343	68.083	106.472	76.198	117.55	122.961	124.7	136.616	121.479	186.213	113.943	181.961	101.19	155.231	104.024	142.864	101.512	119.74	100.417	88.372	99.258	86.053	95.393
AC_48_165mm	104.477	107.931	113.218	110.751	115.827	110.962	118.294	111.033	124.991	120.338	166.796	125.555	179.133	123.44	221.29	123.863	223.123	110.751	193.373	108.213	184.068	104.688	164.752	102.503	136.623	102.855	129.715	98.696
AC_53_198mm	47.14	135.356	55.388	140.45	58.056	140.612	60.886	140.693	68.325	150.476	120.316	159.29	139.075	156.379	191.067	153.63	190.824	136.326	159.937	136.326	145.059	133.092	116.84	130.585	83.041	131.556	75.117	125.815
AC_68_136mm	112.161	137.938	118.06	141.171	120.403	141.171	123.231	141.171	131.474	148.201	167.595	150.221	179.069	147.231	215.837	141.332	215.513	129.615	190.867	132.201	182.544	130.504	162.18	129.777	136.645	134.302	130.181	130.342
AC_54_208mm	55.63	157.633	64.401	164.13	67.081	164.455	70.167	164.78	79.263	173.469	138.304	180.697	156.334	177.286	211.639	173.713	212.208	155.684	176.149	156.334	161.856	152.598	132.214	152.598	92.988	153.491	85.029	146.02
AC_67_135mm	113.441	137.166	119.919	140.324	122.186	140.486	125.101	140.809	131.255	147.125	171.012	152.307	181.781	150.283	219.352	144.048	217.408	133.198	195.222	136.113	185.992	134.089	166.396	132.955	138.947	134.494	131.174	129.716
AC_55_174mm	43.269	134.652	51.423	140.383	53.683	140.545	56.508	140.545	65.146	148.617	112.048	155.721	126.418	152.815	170.736	146.518	169.122	132.472	141.352	135.136	130.535	131.907	106.801	131.261	74.107	133.037	67.003	126.66
AC_66_117mm	109.106	125.203	114.39	128.455	116.341	128.455	118.862	128.618	124.797	133.984	155.935	138.699	165.935	136.585	195.203	132.195	194.797	121.951	176.667	123.577	168.13	121.951	153.415	121.382	131.219	123.089	126.667	118.943
AC_56_149mm	51.446	134.034	58.483	137.755	60.586	137.836	63.094	137.836	69.646	144.064	110.414	148.918	123.033	146.653	159.676	141.719	159.433	129.585	135.167	131.122	125.136	129.666	106.532	129.181	78.625	130.313	72.315	125.702
AC_65_112mm	119.006	131.677	125.549	134.41	127.95	134.41	130.6	134.658	135.652	140.373	168.613	143.768	178.219	141.615	207.371	137.308	206.46	127.702	189.4	129.193	180.787	127.205	165.052	126.874	142.36	128.613	136.646	124.803
AC_57_150mm	48.78	134.146	56.504	139.431	58.862	139.512	62.032	139.756	68.618	146.422	111.057	151.544	123.008	149.431	161.788	145.853	160.244	133.902	136.585	133.821	128.049	131.382	108.699	129.918	79.187	131.788	71.545	126.748
AC_64_132mm	105.325	128.205	112.189	130.73	114.477	130.808	117.081	130.73	122.682	136.41	157.317	139.092	167.258	136.883	202.682	130.887	200.236	121.578	179.645	122.998	170.651	121.657	153.215	122.446	130.019	124.891	122.761	120.789
AC_58_144mm	60.832	143.8	66.74	146.13	69.07	146.047	71.983	146.047	78.64	153.869	117.669	157.863	128.821	155.367	167.517	151.04	167.683	138.807	143.384	140.637	133.98	138.723	113.675	137.558	86.38	138.723	81.636	136.061
AC_63_140mm	120.897	129.795	128.244	132.407	130.53	132.489	133.305	132.489	140.734	139.019	179.264	142.203	190.366	139.836	226.61	135.917	225.631	123.836	204.406	125.713	194.284	123.183	174.529	121.55	147.427	124.244	141.305	120.652
AC_59_136mm	68.256	142.792	73.883	145.157	76.003	145.238	78.531	145.565	86.034	151.191	121.671	154.698	133.822	152.17	167.42	146.869	165.789	135.534	143.77	137.573	135.126	135.289	117.349	135.045	91.987	138.388	85.789	133.74
AC_62_130mm	119.836	127.04	126.876	130.641	129.168	130.723	131.787	130.969	137.599	137.271	174.516	142.674	185.975	141.282	220.682	136.207	219.291	124.993	198.745	126.63	190.559	124.42	172.224	123.929	146.03	124.911	140.218	120.9
AC_60_115mm	125.765	133.478	132.016	136.725	134.127	136.806	136.725	137.212	141.353	142.49	174.317	145.9	183.897	143.951	214.75	136.806	213.207	127.632	194.858	129.824	187.145	128.931	171.556	129.337	149.229	131.691	144.114	128.119
AC_61_132mm	116.705	134.64	124.63	137.31	127.049	137.393	129.718	137.476	135.891	144.067	174.265	148.405	184.609	146.319	219.479	142.815	218.728	130.803	196.872	131.137	187.862	128.05	169.76	127.633	144.484	130.386	138.728	126.298
