# Supplementary material for: Phenotypic plasticity of a generalist fish species resident to lotic environments: Insights from the Great Lakes region
Source: Ecol Evol. 2023 Nov 20;13(11):e10715. doi: 10.1002/ece3.10715 (PMC10660395; doi:10.1002/ece3.10715)
Supplement: Supplementary file 1 — Appendix S1. [file ECE3-13-e10715-s001.zip › R code.R]

# R code for Phenotypic plasticity of a generalist stream fish species resident
  # to lotic environments: Insights from the Great Lakes region

# Regression analysis

regression_averageRWs <- read.csv("~/Desktop/UWGB/Thesis/R files/regression_averageRWs.csv")
View(regression_averageRWs)

# centroid
reg_centroid <- lm(cbind(RW_1, RW_2, RW_3, RW_4, RW_5, RW_6) ~ Centroid, 
                   data = regression_averageRWs)
class(reg_centroid)
reg_centroid
summary(reg_centroid)
Manova_centroid <- Anova(reg_centroid)
summary(Manova_centroid)

# total length
reg_total_length <- lm(cbind(RW_1, RW_2, RW_3, RW_4, RW_5, RW_6) ~ Total_length, 
                       data = regression_averageRWs)
class(reg_total_length)
reg_total_length
summary(reg_total_length)
Manova_total_length <- Anova(reg_total_length)
summary(Manova_total_length)

# temp
reg_temp <- lm(cbind(RW_1, RW_2, RW_3, RW_4, RW_5, RW_6) ~ temp, 
               data = regression_averageRWs)
class(reg_temp)
reg_temp
summary(reg_temp)
Manova_temp <- Anova(reg_temp)
summary(Manova_temp)

# watershed size
reg_watershed <- lm(cbind(RW_1, RW_2, RW_3, RW_4, RW_5, RW_6) ~ watershed_size, 
                    data = regression_averageRWs)
class(reg_watershed)
reg_watershed
summary(reg_watershed)
Manova_watershed <- Anova(reg_watershed)
summary(Manova_watershed)

# % developed land
reg_dev_land <- lm(cbind(RW_1, RW_2, RW_3, RW_4, RW_5, RW_6) ~ dev_land, 
                   data = regression_averageRWs)
class(reg_dev_land)
reg_dev_land
summary(reg_dev_land)
Manova_dev_land <- Anova(reg_dev_land)
summary(Manova_dev_land)

# % agriculture land
reg_ag <- lm(cbind(RW_1, RW_2, RW_3, RW_4, RW_5, RW_6) ~ ag_land, 
             data = regression_averageRWs)
class(reg_ag)
reg_ag
summary(reg_ag)
Manova_ag <- Anova(reg_ag)
summary(Manova_ag)

# fish community diversity
reg_fish_div <- lm(cbind(RW_1, RW_2, RW_3, RW_4, RW_5, RW_6) ~ fish_div, 
                   data = regression_averageRWs)
class(reg_fish_div)
reg_fish_div
summary(reg_fish_div)
Manova_fish_div <- Anova(reg_fish_div)
summary(Manova_fish_div)

# CKC dominance (% creek chub)
reg_CKC <- lm(cbind(RW_1, RW_2, RW_3, RW_4, RW_5, RW_6) ~ CKC_dom, 
              data = regression_averageRWs)
class(reg_CKC)
reg_CKC
summary(reg_CKC)
Manova_CKC <- Anova(reg_CKC)
summary(Manova_CKC)

# prey diversity
reg_prey_div <- lm(cbind(RW_1, RW_2, RW_3, RW_4, RW_5, RW_6) ~ prey_div, 
                   data = regression_averageRWs)
class(reg_prey_div)
reg_prey_div
summary(reg_prey_div)
Manova_prey_div <- Anova(reg_prey_div)
summary(Manova_prey_div)

# Generate AIC scores (for first 6 RWs)
RW1models <- list(RW1_centroid, RW1_Total_length, RW1_watershed, RW1_temp, RW1_devland,
                  RW1_agland, RW1_fishdiv, RW1_CKCdom, RW1_preydiv)
RW1mod.names <- c('centroid', 'total length', 'watershed size', 'temp', 'developed land',
                  'agriculture land', 'fish diversity', 'creek chub dominance',
                  'prey diversity')
aictab(cand.set = RW1models, modnames = RW1mod.names)

# MODEL PLOTS
ggplot(data = regression_averageRWs, aes(x=ag_land, y=RW_2)) + geom_point(size=3) +
  geom_smooth(method = lm, se=FALSE) +
  classic_theme + labs(x="Agriculture Land Cover (%)", y="RW2")
ggsave("RW2_ag.jpg")

ggplot(data = regression_averageRWs, aes(x=prey_div, y=RW_2)) + geom_point(size=3) +
  geom_smooth(method = lm, se=FALSE) + 
  classic_theme + labs(x="Prey Diversity (1-D)", y="RW2")
ggsave("RW2_prey.jpg")

# CVA plots
plot(CVA_results$CV1, CVA_results$CV2, xlab = "CV 1", ylab = "CV 2")
ggplot(CVA_results, aes(x=CV1, y=CV2, color=Site)) + 
  geom_point(size=3) + theme_classic() + 
  theme(axis.text = element_text(size=20), axis.title = element_text(size = 24), 
        legend.text = element_text(size = 20), legend.title = element_text(size = 24, face = "bold"))
ggsave("CVA_output.jpg")
